# Supplementary material for: Crystal structure of 6,7-di­chloro-4-oxo-4H-chromene-3-carbaldehyde
Source: Acta Crystallogr E Crystallogr Commun. 2015 Aug 12;71(Pt 9):o652–3. doi: 10.1107/S2056989015014644 (PMC4555387; doi:10.1107/S2056989015014644)
Supplement: Supplementary file 1 [file e-71-0o652-sup1.cif]

##############################################################################
#                                                                            #
# This CIF contains the data in a paper accepted for publication in          #
# Acta Crystallographica Section E. It conforms to the requirements of       #
# Notes for Authors for Acta Crystallographica Section E, and has been       #
# peer reviewed under the auspices of the IUCr Commission on Journals.       #
#                                                                            #
# Full details of the Crystallographic Information File format               #
# are given in the paper "The Crystallographic Information File (CIF):       #
# a New Standard Archive File for Crystallography" by S. R. Hall, F. H.      #
# Allen and I. D. Brown [Acta Cryst. (1991), A47, 655-685].                  #
#                                                                            #
# The current version of the core CIF dictionary is obtainable from          #
# ftp://ftp.iucr.org/pub/cif_core.dic.                                       #
#                                                                            #
# Software is freely available for graphical display of the structure(s)     #
# in this CIF. For information consult the CIF software page                 #
# http://www.iucr.org/resources/cif/software.                                #
#                                                                            #
# This file may be used for bona fide research purposes within the           #
# scientific community so long as proper attribution is given to the journal # 
# article from which it was obtained.                                        #
#                                                                            #
##############################################################################
data_global
_audit_creation_method     'by CrystalStructure 4.1.1'
_journal_date_recd_electronic     2015-07-17
_journal_date_accepted     2015-08-04
_journal_name_full     'Acta Crystallographica, Section E'
_journal_year     2015
_journal_volume     71
_journal_issue      9
_journal_page_first     o652
_journal_page_last     o653
_journal_paper_category     HO
_journal_paper_doi     10.1107/S2056989015014644
_journal_coeditor_code     ZL2636
_publ_contact_author_name     'Yoshinobu Ishikawa'
_publ_contact_author_address
;
School of Pharmaceutical Sciences
University of Shizuoka
52-1 Yada, Suruga-ku, Shizuoka 422-8526
Japan
;
_publ_contact_author_email     'ishi206@u-shizuoka-ken.ac.jp'
_publ_contact_author_fax     '+81-542645645'
_publ_contact_author_phone     '+81-542645645'
_publ_section_title
;
Crystal structure of 6,7-dichloro-4-oxo-4<i>H</i>-chromene-3-carbaldehyde
;
_publ_section_title_footnote     .
loop_
    _publ_author_name
    _publ_author_footnote
    _publ_author_address
    'Ishikawa, Yoshinobu' .
;
School of Pharmaceutical Sciences
University of Shizuoka
52-1 Yada, Suruga-ku, Shizuoka 422-8526
Japan
;
_publ_section_synopsis     .
data_I
_database_code_depnum_ccdc_archive 'CCDC 1416757'
_chemical_name_systematic
;
6,7-Dichloro-4-oxo-4<i>H</i>-chromene-3-carbaldehyde
;
_chemical_formula_moiety     'C10 H4 Cl2 O3'
_chemical_formula_sum     'C10 H4 Cl2 O3'
_chemical_formula_iupac     'C10 H4 Cl2 O3'
_chemical_formula_weight     243.05
_chemical_melting_point     ?
_space_group_crystal_system     monoclinic
_space_group_name_H-M_alt     'P 21/c'
_space_group_name_Hall     '-P 2ybc'
loop_
    _space_group_symop_id
    _space_group_symop_operation_xyz
    1 '+X,+Y,+Z'
    2 '-X,1/2+Y,1/2-Z'
    3 '-X,-Y,-Z'
    4 '+X,-1/2-Y,-1/2+Z'
_cell_length_a     3.7695(13)
_cell_length_b     6.1465(16)
_cell_length_c     39.431(13)
_cell_angle_alpha     90.0000
_cell_angle_beta     90.72(3)
_cell_angle_gamma     90.0000
_cell_volume     913.5(5)
_cell_formula_units_Z     4
_cell_measurement_reflns_used     25
_cell_measurement_theta_min     15.22
_cell_measurement_theta_max     17.22
_cell_measurement_temperature     140
_exptl_crystal_description     plate
_exptl_crystal_colour     yellow
_exptl_crystal_size_max     0.300
_exptl_crystal_size_mid     0.250
_exptl_crystal_size_min     0.100
_exptl_crystal_density_diffrn     1.767
_exptl_crystal_density_meas     ?
_exptl_crystal_density_method     'not measured'
_exptl_crystal_F_000     488.00
_exptl_absorpt_coefficient_mu     0.687
_exptl_absorpt_correction_type     psi-scan
_exptl_absorpt_process_details
;
(North et al., 1968)
;
_exptl_absorpt_correction_T_min     0.574
_exptl_absorpt_correction_T_max     0.934
_diffrn_ambient_temperature     140
_diffrn_radiation_type     'Mo K\a'
_diffrn_radiation_wavelength     0.71069
_diffrn_measurement_device_type     'Rigaku AFC--7R'
_diffrn_measurement_method     \w
_diffrn_reflns_number     5075
_diffrn_reflns_av_R_equivalents     0.0522
_diffrn_reflns_theta_min     3.100
_diffrn_reflns_theta_max     27.825
_diffrn_reflns_theta_full     25.240
_diffrn_measured_fraction_theta_max     0.970
_diffrn_measured_fraction_theta_full     0.998
_diffrn_reflns_limit_h_min     -4
_diffrn_reflns_limit_h_max     2
_diffrn_reflns_limit_k_min     -7
_diffrn_reflns_limit_k_max     7
_diffrn_reflns_limit_l_min     -50
_diffrn_reflns_limit_l_max     50
_diffrn_standards_number     3
_diffrn_standards_interval_count     150
_diffrn_standards_decay_%     0.632
_refine_special_details
;
Refinement was performed using all reflections. The weighted <i>R</i>-factor
(<i>wR</i>) and goodness of fit (<i>S</i>) are based on <i>F</i>^2^.
<i>R</i>-factor (gt) are based on <i>F</i>. The threshold expression of
<i>F</i>^2^ > 2.0 <i>\s</i>(<i>F</i>^2^) is used only for calculating
<i>R</i>-factor (gt).
;
_reflns_number_total     2089
_reflns_number_gt     1747
_reflns_threshold_expression     F^2^>2.0\s(F^2^)
_refine_ls_structure_factor_coef     Fsqd
_refine_ls_R_factor_all     0.0451
_refine_ls_R_factor_gt     0.0336
_refine_ls_wR_factor_gt     0.0896
_refine_ls_wR_factor_ref     0.0975
_refine_ls_goodness_of_fit_ref     1.038
_refine_ls_number_reflns     2089
_refine_ls_number_parameters     136
_refine_ls_number_restraints     0
_refine_ls_hydrogen_treatment     constr
_refine_ls_weighting_scheme     calc
_refine_ls_weighting_details
            'w = 1/[\s^2^(Fo^2^)+(0.0487P)^2^+0.5553P] where P=(Fo^2^+2Fc^2^)/3'
_atom_sites_solution_hydrogens     geom
_atom_sites_solution_primary     direct
_atom_sites_solution_secondary     difmap
_refine_ls_shift/su_max     0.000
_refine_diff_density_max     0.29
_refine_diff_density_min     -0.36
_refine_ls_extinction_method     none
_refine_ls_extinction_coef     ?
loop_
    _atom_type_symbol
    _atom_type_description
    _atom_type_scat_dispersion_real
    _atom_type_scat_dispersion_imag
    _atom_type_scat_source
    'C' 'C' 0.0033 0.0016
;
International Tables for Crystallography
(Vol. C, Tables 4.2.6.8 and 6.1.1.4)
;
    'H' 'H' 0.0000 0.0000
;
International Tables for Crystallography
(Vol. C, Table 6.1.1.4)
;
    'Cl' 'Cl' 0.1484 0.1585
;
International Tables for Crystallography
(Vol. C, Tables 4.2.6.8 and 6.1.1.4)
;
    'O' 'O' 0.0106 0.0060
;
International Tables for Crystallography
(Vol. C, Tables 4.2.6.8 and 6.1.1.4)
;
_computing_data_collection
;
<i>WinAFC Diffractometer Control Software</i> (Rigaku, 1999)
;
_computing_cell_refinement
;
<i>WinAFC Diffractometer Control Software</i> (Rigaku, 1999)
;
_computing_data_reduction
;
<i>WinAFC Diffractometer Control Software</i> (Rigaku, 1999)
;
_computing_structure_solution
;
SIR2011 (Burla <i>et al.</i>,  2012)
;
_computing_structure_refinement
;
SHELXL2014 (Sheldrick, 2015)
;
_computing_molecular_graphics
;
CrystalStructure (Rigaku, 2015)
;
_computing_publication_material
;
CrystalStructure (Rigaku, 2015)
;
loop_
    _atom_site_type_symbol
    _atom_site_label
    _atom_site_fract_x
    _atom_site_fract_y
    _atom_site_fract_z
    _atom_site_U_iso_or_equiv
    _atom_site_adp_type
    _atom_site_calc_flag
    _atom_site_occupancy
    _atom_site_disorder_assembly
    _atom_site_disorder_group
    Cl Cl1 0.55004(14) 0.47912(8) 0.27821(2) 0.02586(15) Uani d 1 . .
    Cl Cl2 0.92228(14) 0.92474(8) 0.29767(2) 0.02698(15) Uani d 1 . .
    O O1 0.8830(4) 0.6908(2) 0.41933(3) 0.0230(3) Uani d 1 . .
    O O2 0.3678(4) 0.1171(2) 0.40111(3) 0.0274(3) Uani d 1 . .
    O O3 0.7039(5) 0.2474(3) 0.49732(4) 0.0373(4) Uani d 1 . .
    C C1 0.8118(6) 0.5474(3) 0.44408(5) 0.0224(4) Uani d 1 . .
    H H1 0.8796 0.5864 0.4666 0.027 Uiso calc 1 . .
    C C2 0.6523(5) 0.3530(3) 0.43968(4) 0.0208(4) Uani d 1 . .
    C C3 0.5328(5) 0.2856(3) 0.40621(5) 0.0199(4) Uani d 1 . .
    C C4 0.5555(5) 0.3935(3) 0.34486(4) 0.0192(4) Uani d 1 . .
    H H2 0.4430 0.2604 0.3389 0.023 Uiso calc 1 . .
    C C5 0.6442(5) 0.5401(3) 0.31980(5) 0.0197(4) Uani d 1 . .
    C C6 0.8083(5) 0.7381(3) 0.32843(4) 0.0189(4) Uani d 1 . .
    C C7 0.8846(5) 0.7862(3) 0.36175(5) 0.0199(4) Uani d 1 . .
    H H3 0.9962 0.9196 0.3678 0.024 Uiso calc 1 . .
    C C8 0.6295(5) 0.4389(3) 0.37891(4) 0.0180(4) Uani d 1 . .
    C C9 0.7948(5) 0.6354(3) 0.38648(4) 0.0188(4) Uani d 1 . .
    C C10 0.5952(6) 0.2085(3) 0.46908(5) 0.0278(5) Uani d 1 . .
    H H4 0.4657 0.0777 0.4655 0.033 Uiso calc 1 . .
loop_
    _atom_site_aniso_label
    _atom_site_aniso_U_11
    _atom_site_aniso_U_22
    _atom_site_aniso_U_33
    _atom_site_aniso_U_12
    _atom_site_aniso_U_13
    _atom_site_aniso_U_23
    Cl1 0.0352(3) 0.0278(3) 0.0144(2) -0.0004(2) -0.00603(19) -0.00328(17)
    Cl2 0.0343(3) 0.0257(3) 0.0209(2) -0.0016(2) -0.0012(2) 0.00378(18)
    O1 0.0335(8) 0.0206(7) 0.0148(6) -0.0087(6) -0.0050(5) -0.0014(5)
    O2 0.0360(9) 0.0226(7) 0.0234(7) -0.0121(6) -0.0061(6) -0.0005(6)
    O3 0.0558(11) 0.0357(9) 0.0200(7) -0.0143(8) -0.0102(7) 0.0052(6)
    C1 0.0285(11) 0.0233(9) 0.0153(8) -0.0030(8) -0.0021(7) -0.0011(7)
    C2 0.0253(10) 0.0205(9) 0.0166(9) -0.0041(8) -0.0024(7) -0.0002(7)
    C3 0.0229(10) 0.0192(9) 0.0175(9) -0.0013(7) -0.0018(7) -0.0019(7)
    C4 0.0224(10) 0.0177(8) 0.0174(8) -0.0008(7) -0.0033(7) -0.0037(7)
    C5 0.0223(9) 0.0217(9) 0.0149(8) 0.0018(7) -0.0029(7) -0.0034(7)
    C6 0.0219(10) 0.0186(9) 0.0161(8) 0.0004(7) -0.0016(7) 0.0021(7)
    C7 0.0222(10) 0.0175(8) 0.0197(9) -0.0029(7) -0.0023(7) -0.0020(7)
    C8 0.0209(9) 0.0170(8) 0.0161(8) -0.0013(7) -0.0029(7) -0.0017(6)
    C9 0.0225(9) 0.0193(8) 0.0146(8) -0.0012(7) -0.0035(7) -0.0034(7)
    C10 0.0370(12) 0.0265(10) 0.0199(9) -0.0081(9) -0.0032(8) 0.0023(8)
_geom_special_details
;
All e.s.d.'s (except the e.s.d. in the dihedral angle between two l.s. planes)
are estimated using the full covariance matrix. The cell e.s.d.'s are taken
into account individually in the estimation of e.s.d.'s in distances, angles
and torsion angles; correlations between e.s.d.'s in cell parameters are only
used when they are defined by crystal symmetry. An approximate (isotropic)
treatment of cell e.s.d.'s is used for estimating e.s.d.'s involving l.s.
planes.
;
loop_
    _geom_bond_atom_site_label_1
    _geom_bond_atom_site_label_2
    _geom_bond_site_symmetry_2
    _geom_bond_distance
    _geom_bond_publ_flag
    Cl1 C5 . 1.7148(19) ?
    Cl2 C6 . 1.7275(19) ?
    O1 C1 . 1.344(2) ?
    O1 C9 . 1.376(2) ?
    O2 C3 . 1.223(2) ?
    O3 C10 . 1.206(2) ?
    C1 C2 . 1.348(3) ?
    C1 H1 . 0.9500 ?
    C2 C3 . 1.450(2) ?
    C2 C10 . 1.478(3) ?
    C3 C8 . 1.480(3) ?
    C4 C5 . 1.381(3) ?
    C4 C8 . 1.396(2) ?
    C4 H2 . 0.9500 ?
    C5 C6 . 1.405(3) ?
    C6 C7 . 1.374(2) ?
    C7 C9 . 1.391(3) ?
    C7 H3 . 0.9500 ?
    C8 C9 . 1.390(3) ?
    C10 H4 . 0.9500 ?
loop_
    _geom_angle_atom_site_label_1
    _geom_angle_atom_site_label_2
    _geom_angle_atom_site_label_3
    _geom_angle_site_symmetry_1
    _geom_angle_site_symmetry_3
    _geom_angle
    _geom_angle_publ_flag
    C1 O1 C9 . . 118.23(15) ?
    O1 C1 C2 . . 125.47(16) ?
    O1 C1 H1 . . 117.3 ?
    C2 C1 H1 . . 117.3 ?
    C1 C2 C3 . . 120.25(17) ?
    C1 C2 C10 . . 120.05(17) ?
    C3 C2 C10 . . 119.69(17) ?
    O2 C3 C2 . . 122.92(17) ?
    O2 C3 C8 . . 123.27(16) ?
    C2 C3 C8 . . 113.81(16) ?
    C5 C4 C8 . . 120.70(17) ?
    C5 C4 H2 . . 119.7 ?
    C8 C4 H2 . . 119.7 ?
    C4 C5 C6 . . 120.10(16) ?
    C4 C5 Cl1 . . 119.51(14) ?
    C6 C5 Cl1 . . 120.40(15) ?
    C7 C6 C5 . . 120.28(17) ?
    C7 C6 Cl2 . . 118.54(15) ?
    C5 C6 Cl2 . . 121.18(14) ?
    C6 C7 C9 . . 118.52(17) ?
    C6 C7 H3 . . 120.7 ?
    C9 C7 H3 . . 120.7 ?
    C9 C8 C4 . . 117.65(17) ?
    C9 C8 C3 . . 120.72(16) ?
    C4 C8 C3 . . 121.63(16) ?
    O1 C9 C8 . . 121.32(16) ?
    O1 C9 C7 . . 115.91(16) ?
    C8 C9 C7 . . 122.76(16) ?
    O3 C10 C2 . . 123.64(19) ?
    O3 C10 H4 . . 118.2 ?
    C2 C10 H4 . . 118.2 ?
loop_
    _geom_torsion_atom_site_label_1
    _geom_torsion_atom_site_label_2
    _geom_torsion_atom_site_label_3
    _geom_torsion_atom_site_label_4
    _geom_torsion_site_symmetry_1
    _geom_torsion_site_symmetry_2
    _geom_torsion_site_symmetry_3
    _geom_torsion_site_symmetry_4
    _geom_torsion
    _geom_torsion_publ_flag
    C9 O1 C1 C2 . . . . -1.5(3) ?
    O1 C1 C2 C3 . . . . -1.7(3) ?
    O1 C1 C2 C10 . . . . 178.9(2) ?
    C1 C2 C3 O2 . . . . -175.48(19) ?
    C10 C2 C3 O2 . . . . 3.9(3) ?
    C1 C2 C3 C8 . . . . 4.7(3) ?
    C10 C2 C3 C8 . . . . -175.96(18) ?
    C8 C4 C5 C6 . . . . -0.5(3) ?
    C8 C4 C5 Cl1 . . . . 179.93(15) ?
    C4 C5 C6 C7 . . . . 0.6(3) ?
    Cl1 C5 C6 C7 . . . . -179.76(15) ?
    C4 C5 C6 Cl2 . . . . -179.99(15) ?
    Cl1 C5 C6 Cl2 . . . . -0.4(2) ?
    C5 C6 C7 C9 . . . . -0.2(3) ?
    Cl2 C6 C7 C9 . . . . -179.59(15) ?
    C5 C4 C8 C9 . . . . -0.1(3) ?
    C5 C4 C8 C3 . . . . 179.21(18) ?
    O2 C3 C8 C9 . . . . 175.37(19) ?
    C2 C3 C8 C9 . . . . -4.8(3) ?
    O2 C3 C8 C4 . . . . -3.9(3) ?
    C2 C3 C8 C4 . . . . 175.93(17) ?
    C1 O1 C9 C8 . . . . 1.4(3) ?
    C1 O1 C9 C7 . . . . -177.98(17) ?
    C4 C8 C9 O1 . . . . -178.76(17) ?
    C3 C8 C9 O1 . . . . 1.9(3) ?
    C4 C8 C9 C7 . . . . 0.6(3) ?
    C3 C8 C9 C7 . . . . -178.76(18) ?
    C6 C7 C9 O1 . . . . 178.95(17) ?
    C6 C7 C9 C8 . . . . -0.4(3) ?
    C1 C2 C10 O3 . . . . -4.9(4) ?
    C3 C2 C10 O3 . . . . 175.8(2) ?
loop_
    _geom_hbond_atom_site_label_D
    _geom_hbond_atom_site_label_H
    _geom_hbond_atom_site_label_A
    _geom_hbond_site_symmetry_D
    _geom_hbond_site_symmetry_H
    _geom_hbond_site_symmetry_A
    _geom_hbond_distance_DH
    _geom_hbond_distance_HA
    _geom_hbond_distance_DA
    _geom_hbond_angle_DHA
    _geom_hbond_publ_flag
    C1 H1 O3 . . 3_766 0.95 2.341 3.187(3) 148.01(13) yes
    C7 H3 O2 . . 1_665 0.95 2.263 3.129(2) 151.30(12) yes
_shelx_hkl_file
;
   0   0  -5    0.07    0.59
   0   0   5   -0.70    0.60
   0   0  -6   92.69    1.76
   0   0   6   96.71    1.78
   0   0  -7   -0.25    0.80
   0   0   7    0.54    0.55
   0   0  -8  580.91    4.72
   0   0   8  578.70    9.39
   0   0  -9    1.39    0.97
   0   0   9   -0.66    1.00
   0   0  10 4202.98   28.02
   0   0 -10 4174.50   27.99
   0   0  11   -0.40    1.28
   0   0 -11    0.05    1.67
   0   0 -12  514.96    5.55
   0   0  12  529.04    8.01
   0   0  13   -1.39    1.47
   0   0 -13    0.11    1.42
   0   0  14 1329.26   18.89
   0   0 -14 1302.78   13.23
   0   0 -15   -4.95    1.75
   0   0  15    1.69    1.10
   0   0 -16  531.59    6.59
   0   0  16  524.53    6.55
   0   0 -17    1.01    1.78
   0   0  17   -0.57    1.84
   0   0 -18 1087.50   10.21
   0   0  18 1056.29   14.33
   0   0 -19   -1.46    2.47
   0   0  19   -1.64    2.48
   0   0 -20   30.91    3.04
   0   0  20   29.83    2.18
   0   0  21    1.17    2.32
   0   0 -21    3.07    2.44
   0   0  22  145.83    4.52
   0   0 -22  144.99    4.41
   0   0 -23    0.51    2.28
   0   0  23    1.62    2.17
   0   0 -24  110.70    4.19
   0   0  24  105.03    4.01
   0   0  25    3.18    2.16
   0   0 -25    2.57    1.51
   0   0  26    3.30    2.41
   0   0 -26    6.72    1.77
   0   0  27   -1.41    2.83
   0   0 -27   -4.32    2.83
   0   0 -28    4.82    1.91
   0   0  28    3.71    2.74
   0   0 -29    1.10    1.94
   0   0  29   -4.00    3.16
   0   0  30  127.34    5.38
   0   0 -30  130.19    5.34
   0   0 -31    4.08    3.09
   0   0  31   -0.73    4.36
   0   0 -32  158.77    6.49
   0   0  32  150.35    6.05
   0   0 -33    6.99    2.14
   0   0  33    2.53    2.45
   0   0 -34  283.26    7.76
   0   0  34  273.84    7.95
   0   0  35    6.32    2.70
   0   0 -35    5.77    3.89
   0   0 -36  594.16   11.37
   0   0  36  576.86   11.40
   0   0  37    4.42    3.88
   0   0 -37   11.06    2.46
   0   0  38  211.78    7.48
   0   0 -38  220.05    7.60
   0   0  39   12.46    2.51
   0   0 -39    9.75    2.70
   0   0  40  747.59   13.60
   0   0 -40  822.70   14.08
   0   0  41   19.09    2.76
   0   0 -41   13.41    2.84
   0   0  42  502.74   11.67
   0   0 -42  535.91   11.77
   0   0 -43    8.43    2.86
   0   0  43    6.76    2.88
   0   0 -44   78.15    6.39
   0   0  44   82.81    6.05
   0   0 -45    1.97    4.23
   0   0  45   -0.82    4.24
   0   0  46   57.46    4.32
   0   0 -46   66.61    6.29
   0   0  47    4.88    4.89
   0   0 -47   -0.77    5.04
   0   0 -48  327.87   12.24
   0   0  48  328.44   12.16
   0   0  49   20.40    4.07
   0   0 -49   19.68    4.01
   0   0  50  885.22   17.72
   0   0 -50  900.52   17.83
   0   0  51   18.37    3.76
   0   0 -51   13.53    3.68
   0   1   0    0.15    0.78
   0  -1   0   -0.14    0.80
   0   1  -1 1645.90   14.14
   0   1   1 1630.08   14.11
   0  -1   1 1547.34    7.42
   0  -1  -1 1480.26    7.43
   0   1  -2  183.08    2.50
   0   1   2  189.88    2.59
   0  -1   2  181.22    2.72
   0  -1  -2  168.15    2.70
   0   1   3  331.90    4.84
   0   1  -3  337.65    4.87
   0  -1   3  325.55    3.57
   0  -1  -3  321.53    3.40
   0   1  -4 2281.98   18.04
   0   1   4 2315.82   18.16
   0  -1  -4 2287.58    9.17
   0  -1   4 2325.48    9.24
   0   1   5   84.52    2.00
   0   1  -5   86.56    2.02
   0  -1  -5   87.88    2.04
   0  -1   5   86.91    2.04
   0   1   6    0.52    0.70
   0   1  -6    0.52    1.01
   0  -1   6    0.68    0.97
   0  -1  -6    1.04    0.91
   0   1  -7  263.14    3.55
   0   1   7  268.85    3.61
   0  -1  -7  261.89    3.59
   0  -1   7  268.89    3.62
   0   1   8   48.57    1.98
   0   1  -8   48.49    1.95
   0  -1   8   35.38    5.01
   0  -1  -8   46.76    2.14
   0   1  -9   28.38    1.75
   0   1   9   24.74    1.71
   0  -1   9   27.18    1.69
   0  -1  -9   25.40    1.65
   0   1  10  496.44    5.70
   0   1 -10  499.60    7.94
   0  -1 -10  502.69    5.64
   0  -1  10  528.81    5.90
   0   1 -11 2260.07   23.44
   0   1  11 2251.76   23.46
   0  -1  11 2272.24   23.50
   0  -1 -11 2246.05   23.29
   0   1 -12   54.74    2.42
   0   1  12   60.50    2.46
   0  -1  12   60.52    2.29
   0  -1 -12   61.52    2.31
   0   1  13 2062.92   16.97
   0   1 -13 2068.00   23.91
   0  -1 -13 2048.77   23.95
   0  -1  13 2111.92   24.14
   0   1  14  991.89    8.77
   0   1 -14  982.15   12.29
   0  -1  14 1035.23   12.52
   0  -1 -14 1017.70   12.39
   0   1  15  855.44    8.32
   0   1 -15  867.95   11.92
   0  -1  15  876.45   11.80
   0  -1 -15  860.72   11.76
   0   1  16  521.67    6.82
   0   1 -16  529.21    6.86
   0  -1  16  539.84    6.86
   0  -1 -16  543.00    6.85
   0   1 -17 4018.39   37.72
   0   1  17 3920.87   37.46
   0  -1 -17 4059.88   37.78
   0  -1  17 4070.83   37.95
   0   1  18  333.22    5.99
   0   1 -18  339.73    6.12
   0  -1 -18  343.12    5.90
   0  -1  18  353.13    6.02
   0   1  19   15.32    1.92
   0   1 -19   21.40    3.94
   0  -1 -19   16.78    1.48
   0  -1  19   18.54    1.66
   0   1  20   77.91    3.80
   0   1 -20   77.02    3.87
   0  -1 -20   84.48    3.93
   0  -1  20   83.21    3.52
   0   1  21  974.35   10.56
   0   1 -21  952.13   10.35
   0  -1  21 1004.89   10.56
   0  -1 -21  949.37   14.69
   0   1 -22  458.43    7.54
   0   1  22  438.13    7.62
   0  -1  22  453.05    7.40
   0  -1 -22  470.24    7.72
   0   1  23  867.22   10.44
   0   1 -23  866.15   10.44
   0  -1 -23  873.66   10.41
   0  -1  23  899.99   10.53
   0   1 -24  125.05    4.93
   0   1  24  137.19    5.07
   0  -1  24  146.01    4.84
   0  -1 -24  136.24    4.91
   0   1 -25 1187.05   12.78
   0   1  25 1184.19   12.75
   0  -1 -25 1228.81   18.09
   0  -1  25 1170.10   17.62
   0   1 -26  197.72    7.91
   0   1  26  215.39    6.83
   0  -1  26  213.72    6.59
   0  -1 -26  220.27    6.65
   0   1 -27 1911.65   23.50
   0   1  27 1884.01   16.59
   0  -1  27 1899.34   23.48
   0  -1 -27 1919.97   23.63
   0   1 -28  -25.33    5.12
   0   1  28  -11.54    4.73
   0  -1 -28   12.96    2.62
   0  -1  28  -32.16    4.99
   0   1  29 2454.12   20.34
   0   1 -29 2507.17   29.00
   0  -1 -29 2534.56   28.27
   0  -1  29 2525.00   40.02
   0   1  30  856.17   12.31
   0   1 -30  827.13   12.60
   0  -1  30  836.53   12.58
   0  -1 -30  895.93   12.56
   0   1 -31    6.34    5.25
   0   1  31   25.99    2.74
   0  -1 -31   24.96    2.44
   0  -1  31   14.69    3.02
   0   1 -32  100.94    5.42
   0   1  32   96.29    5.56
   0  -1  32  108.59    5.41
   0  -1 -32  106.75    5.20
   0   1 -33  205.01    7.09
   0   1  33  191.71    7.05
   0  -1  33  192.06    7.14
   0  -1 -33  205.56    6.76
   0   1  34 1220.42   15.54
   0   1 -34 1259.67   15.91
   0  -1  34 1258.60   15.85
   0  -1 -34 1281.94   15.73
   0   1  35   15.16    2.90
   0   1 -35   -0.83    4.76
   0  -1 -35   18.01    2.36
   0  -1  35   18.68    2.84
   0   1 -36    3.81    3.74
   0   1  36    4.00    3.72
   0  -1 -36    4.70    2.05
   0  -1  36   -3.49    4.02
   0   1  37  345.39    9.32
   0   1 -37  357.93    9.36
   0  -1  37  361.30    9.48
   0  -1 -37  364.44    9.07
   0   1 -38   17.75    2.64
   0   1  38   10.87    2.55
   0  -1  38   14.25    2.82
   0  -1 -38    8.19    2.63
   0   1 -39  285.71    8.74
   0   1  39  280.60    8.60
   0  -1  39  279.34    8.62
   0  -1 -39  277.41    8.73
   0   1  40   19.91    2.78
   0   1 -40   10.38    3.10
   0  -1 -40   21.44    2.77
   0  -1  40   16.84    2.96
   0   1  41   70.27    5.46
   0   1 -41   79.79    5.79
   0  -1  41   75.94    5.52
   0  -1 -41   84.10    5.77
   0   1  42   60.90    3.95
   0   1 -42   64.88    5.79
   0  -1  42   59.50    5.88
   0  -1 -42   60.66    5.38
   0   1  43  195.63    8.42
   0   1 -43  224.64    8.74
   0  -1 -43  224.89    8.40
   0  -1  43  217.40    8.48
   0   1 -44   68.55    6.37
   0   1  44   63.81    5.65
   0  -1 -44   77.51    6.22
   0  -1  44   77.27    6.13
   0   1  45   50.79    4.12
   0   1 -45   58.63    5.80
   0  -1 -45   54.51    4.11
   0  -1  45   51.82    4.26
   0   1 -46    3.65    3.16
   0   1  46    4.71    4.50
   0  -1 -46    3.25    3.19
   0  -1  46    4.98    4.27
   0   1 -47   31.39    3.90
   0   1  47   26.74    4.10
   0  -1  47   35.21    3.81
   0  -1 -47   38.75    3.96
   0   1  48   18.61    5.11
   0   1 -48   22.13    5.17
   0  -1 -48   15.10    5.10
   0  -1  48   25.22    5.09
   0   1  49    6.01    4.99
   0   1 -49    6.00    3.79
   0  -1 -49    5.15    4.87
   0  -1  49    5.44    4.87
   0   1 -50   -5.40    5.46
   0   1  50    3.54    4.89
   0  -1 -50  -10.76    5.46
   0  -1  50   -0.62    4.77
   0   2   0  154.14    3.41
   0  -2   0  158.09    3.52
   0   2  -1 1029.11   16.11
   0   2   1 1032.18   16.17
   0  -2   1  924.98    8.79
   0  -2  -1  979.01    8.26
   0   2   2 6441.14   39.97
   0   2  -2 6443.61   39.78
   0  -2  -2 6287.45   21.14
   0  -2   2 6338.58   20.93
   0   2  -3 2258.59   23.94
   0   2   3 2240.33   23.96
   0  -2   3 2062.77   13.06
   0  -2  -3 2251.66   12.27
   0   2  -4  815.65   10.49
   0   2   4  794.55   10.31
   0  -2   4  782.29    7.70
   0  -2  -4  769.11    7.60
   0   2   5  205.54    3.96
   0   2  -5  212.16    4.06
   0  -2  -5  205.92    4.02
   0  -2   5  206.95    3.98
   0   2  -6  449.96    5.69
   0   2   6  443.70    5.66
   0  -2   6  430.25    5.89
   0  -2  -6  446.19    5.68
   0   2  -7  513.21    8.71
   0   2   7  486.62    6.14
   0  -2  -7  508.64    6.21
   0  -2   7  517.89    6.31
   0   2  -8  628.53    9.92
   0   2   8  627.01    7.11
   0  -2  -8  623.52    7.09
   0  -2   8  644.97    6.98
   0   2   9    0.70    2.00
   0   2  -9    0.70    1.90
   0  -2   9    3.40    0.99
   0  -2  -9   -0.85    1.42
   0   2 -10   63.77    2.81
   0   2  10   57.11    2.87
   0  -2  10   64.52    2.61
   0  -2 -10   57.40    2.62
   0   2 -11   41.41    2.57
   0   2  11   40.77    2.66
   0  -2  11   40.94    2.37
   0  -2 -11   40.78    2.40
   0   2 -12 4589.15   39.58
   0   2  12 4511.86   39.38
   0  -2  12 4587.81   39.82
   0  -2 -12 4582.09   39.76
   0   2  13 3378.60   34.90
   0   2 -13 3326.77   34.63
   0  -2  13 3410.32   24.77
   0  -2 -13 3424.10   35.23
   0   2  14  108.70    3.80
   0   2 -14  112.02    3.81
   0  -2 -14  108.26    3.66
   0  -2  14  113.10    3.58
   0   2  15  352.67    6.17
   0   2 -15  342.03    6.22
   0  -2 -15  357.97    6.17
   0  -2  15  352.07    6.11
   0   2  16   98.05    3.85
   0   2 -16  101.56    4.04
   0  -2  16  100.78    3.66
   0  -2 -16   97.66    3.69
   0   2  17   77.02    4.51
   0   2 -17   85.26    4.00
   0  -2 -17   85.35    3.70
   0  -2  17   86.49    3.77
   0   2  18  759.30    9.35
   0   2 -18  764.06    9.39
   0  -2 -18  751.50    9.24
   0  -2  18  788.00    9.42
   0   2 -19   31.71    2.07
   0   2  19   33.68    3.08
   0  -2 -19   34.36    2.56
   0  -2  19   34.70    2.67
   0   2 -20  120.58    4.43
   0   2  20  117.01    4.37
   0  -2 -20  117.92    4.11
   0  -2  20  126.17    4.22
   0   2 -21  631.97    9.13
   0   2  21  646.52    9.13
   0  -2  21  641.26    9.07
   0  -2 -21  641.87    9.10
   0   2 -22   91.24    4.04
   0   2  22   90.12    4.04
   0  -2 -22   91.22    3.80
   0  -2  22   88.40    3.93
   0   2  23  123.86    4.73
   0   2 -23  122.21    4.87
   0  -2  23  124.02    4.54
   0  -2 -23  122.30    5.22
   0   2  24  347.24    7.51
   0   2 -24  359.99    7.57
   0  -2 -24  365.14    7.37
   0  -2  24  369.60    7.37
   0   2 -25   66.04    4.06
   0   2  25   59.36    4.20
   0  -2 -25   66.46    3.74
   0  -2  25   63.83    3.81
   0   2 -26    0.17    3.14
   0   2  26    0.03    3.21
   0  -2 -26    0.59    2.25
   0  -2  26    5.27    1.51
   0   2 -27   69.28    5.01
   0   2  27   63.30    4.48
   0  -2 -27   60.03    3.98
   0  -2  27   61.98    3.96
   0   2 -28  189.46    7.01
   0   2  28  175.94    6.26
   0  -2  28  182.77    5.97
   0  -2 -28  172.84    5.97
   0   2  29  312.20    8.22
   0   2 -29  310.96    8.16
   0  -2 -29  335.16    7.98
   0  -2  29  330.71    7.89
   0   2 -30  315.32    8.14
   0   2  30  292.51    8.06
   0  -2  30  313.31    7.91
   0  -2 -30  310.61    7.92
   0   2 -31    2.46    2.62
   0   2  31    2.20    3.96
   0  -2 -31   -1.22    2.92
   0  -2  31    1.70    2.88
   0   2  32   56.96    4.47
   0   2 -32   60.89    4.57
   0  -2 -32   64.79    4.01
   0  -2  32   53.78    4.28
   0   2 -33   -3.75    3.74
   0   2  33    0.31    3.71
   0  -2 -33   -1.69    2.65
   0  -2  33   -4.65    2.99
   0   2  34  164.84    6.90
   0   2 -34  194.36    7.18
   0  -2 -34  186.34    6.56
   0  -2  34  182.56    6.59
   0   2  35   61.03    5.06
   0   2 -35   64.39    5.26
   0  -2 -35   69.26    4.43
   0  -2  35   57.30    4.78
   0   2  36   -2.67    3.76
   0   2 -36    1.81    3.25
   0  -2 -36   -1.45    3.37
   0  -2  36    2.93    2.32
   0   2 -37   23.85    3.25
   0   2  37   20.49    3.16
   0  -2 -37   27.93    3.18
   0  -2  37   19.75    2.97
   0   2  38  264.20    8.76
   0   2 -38  286.32    9.14
   0  -2 -38  299.74    8.76
   0  -2  38  273.76    9.02
   0   2 -39  151.32    7.66
   0   2  39  161.36    7.39
   0  -2  39  141.71    7.48
   0  -2 -39  162.92    7.48
   0   2  40  297.89    9.31
   0   2 -40  310.37    9.50
   0  -2  40  296.52    9.06
   0  -2 -40  313.57    9.57
   0   2  41   33.24    3.76
   0   2 -41   32.09    3.82
   0  -2  41   26.50    3.84
   0  -2 -41   34.31    3.78
   0   2  42  345.23   10.70
   0   2 -42  365.85   10.88
   0  -2 -42  362.85   10.42
   0  -2  42  351.14   10.56
   0   2 -43  219.07    9.46
   0   2  43  213.98    8.78
   0  -2 -43  221.55    9.01
   0  -2  43  221.87    8.87
   0   2 -44   22.49    4.05
   0   2  44   31.85    3.81
   0  -2  44   35.49    3.75
   0  -2 -44   37.57    3.91
   0   2 -45    5.65    4.52
   0   2  45    0.31    5.12
   0  -2  45    1.64    4.77
   0  -2 -45    8.06    3.45
   0   2  46    2.99    5.31
   0   2 -46    6.57    5.45
   0  -2  46    8.23    3.71
   0  -2 -46    3.54    5.37
   0   2 -47    7.94    3.74
   0   2  47    9.92    3.80
   0  -2  47    3.40    5.15
   0  -2 -47    0.85    5.26
   0   2  48   77.59    7.29
   0   2 -48   89.54    7.18
   0  -2 -48   91.86    6.87
   0  -2  48   89.54    7.36
   0   2 -49   30.53    4.45
   0   2  49   32.60    4.21
   0  -2  49   26.04    4.22
   0  -2 -49   24.65    4.29
   0   3   0    0.96    2.02
   0  -3   0    0.07    1.53
   0   3   1    4.27    1.51
   0   3  -1    5.41    1.48
   0  -3  -1    3.14    1.32
   0  -3   1    3.92    1.26
   0   3   2  101.07    3.76
   0   3  -2  105.81    3.83
   0  -3   2  108.74    3.66
   0  -3  -2  106.64    3.67
   0   3   3  141.25    4.08
   0   3  -3  131.08    4.09
   0  -3   3  139.15    4.07
   0  -3  -3  129.87    4.01
   0   3   4   82.69    3.50
   0   3  -4   78.53    3.60
   0  -3  -4   80.92    3.42
   0  -3   4   91.04    3.45
   0   3  -5 1099.39   15.03
   0   3   5 1100.24   14.92
   0  -3  -5 1139.22   10.75
   0  -3   5 1133.60   10.85
   0   3   6 1774.45   27.04
   0   3  -6 1724.77   26.52
   0  -3   6 1817.78   13.63
   0  -3  -6 1786.46   13.59
   0   3   7   24.67    1.91
   0   3  -7   20.36    1.91
   0  -3  -7   23.55    2.13
   0  -3   7   18.47    1.60
   0   3   8   36.80    2.80
   0   3  -8   30.81    2.78
   0  -3   8   33.78    2.61
   0  -3  -8   37.73    2.49
   0   3  -9  716.78    8.98
   0   3   9  720.28    9.27
   0  -3  -9  719.83    8.92
   0  -3   9  741.62    9.05
   0   3  10    2.80    2.09
   0   3 -10   -1.22    2.23
   0  -3 -10   -0.71    1.67
   0  -3  10    1.56    1.59
   0   3  11 1090.72   15.86
   0   3 -11 1065.09   15.57
   0  -3 -11 1124.74   11.31
   0  -3  11 1144.37   11.35
   0   3  12  964.20   15.15
   0   3 -12  979.37   15.12
   0  -3 -12  975.27   10.69
   0  -3  12 1015.58   10.87
   0   3  13    5.23    1.77
   0   3 -13    3.16    2.28
   0  -3  13    4.42    1.27
   0  -3 -13    3.36    1.22
   0   3  14 1029.45   16.07
   0   3 -14 1025.49   15.95
   0  -3 -14 1084.01   11.55
   0  -3  14 1087.74   11.59
   0   3  15  319.00    6.58
   0   3 -15  313.86    6.64
   0  -3 -15  315.23    6.52
   0  -3  15  335.80    6.57
   0   3 -16  466.20    7.93
   0   3  16  462.97    7.99
   0  -3  16  456.28    7.83
   0  -3 -16  485.27    7.95
   0   3  17   58.10    3.67
   0   3 -17   59.35    3.52
   0  -3 -17   65.22    3.39
   0  -3  17   62.11    3.31
   0   3 -18  142.37    4.91
   0   3  18  140.29    4.99
   0  -3 -18  148.40    4.86
   0  -3  18  151.39    4.87
   0   3  19   -3.82    2.74
   0   3 -19    0.42    2.65
   0  -3 -19    0.54    1.58
   0  -3  19    0.69    1.97
   0   3 -20   -2.33    2.68
   0   3  20   -5.74    2.82
   0  -3 -20    3.21    1.32
   0  -3  20    0.55    1.39
   0   3 -21    3.20    2.85
   0   3  21    7.22    2.03
   0  -3  21    4.14    1.48
   0  -3 -21    2.09    2.06
   0   3 -22  323.47    7.84
   0   3  22  329.34    8.15
   0  -3 -22  324.12    7.29
   0  -3  22  345.42    7.64
   0   3  23  433.29    8.84
   0   3 -23  409.82    8.84
   0  -3  23  441.78    8.60
   0  -3 -23  432.11    8.44
   0   3 -24  328.51    8.02
   0   3  24  331.39    8.12
   0  -3 -24  337.09    7.64
   0  -3  24  338.09    7.81
   0   3  25 1145.57   14.20
   0   3 -25 1152.80   14.12
   0  -3  25 1171.93   14.25
   0  -3 -25 1161.05   14.10
   0   3 -26  454.39    9.55
   0   3  26  454.13    9.40
   0  -3  26  485.48    9.53
   0  -3 -26  477.46    9.24
   0   3  27  282.72    7.84
   0   3 -27  286.19    8.02
   0  -3 -27  293.09    7.61
   0  -3  27  283.82    7.46
   0   3  28  303.08    7.95
   0   3 -28  314.86    8.26
   0  -3  28  297.01    7.84
   0  -3 -28  304.99    7.84
   0   3 -29   52.07    4.63
   0   3  29   45.40    4.30
   0  -3 -29   50.80    3.64
   0  -3  29   44.32    3.90
   0   3  30  134.84    6.01
   0   3 -30  142.67    6.30
   0  -3 -30  142.62    5.68
   0  -3  30  145.99    5.77
   0   3 -31  279.39    8.19
   0   3  31  284.51    8.21
   0  -3  31  280.35    8.09
   0  -3 -31  295.22    8.13
   0   3 -32   25.09    2.97
   0   3  32   24.13    3.42
   0  -3  32   19.86    2.68
   0  -3 -32   24.48    2.51
   0   3 -33    5.48    3.74
   0   3  33    5.46    2.68
   0  -3 -33    9.22    2.56
   0  -3  33    9.65    2.65
   0   3 -34   30.46    3.14
   0   3  34   26.38    3.05
   0  -3 -34   29.83    3.05
   0  -3  34   29.62    2.97
   0   3  35   25.39    3.16
   0   3 -35   19.68    3.25
   0  -3 -35   16.44    3.45
   0  -3  35   21.62    3.14
   0   3 -36  362.89    9.91
   0   3  36  323.58    9.49
   0  -3  36  342.93    9.65
   0  -3 -36  349.96    9.69
   0   3  37   13.21    3.17
   0   3 -37   13.79    2.99
   0  -3 -37   18.70    2.86
   0  -3  37    8.99    3.00
   0   3 -38   61.32    5.80
   0   3  38   65.78    5.63
   0  -3 -38   67.19    5.80
   0  -3  38   63.20    5.75
   0   3  39    4.99    5.19
   0   3 -39    7.42    4.97
   0  -3 -39    5.73    4.78
   0  -3  39    6.44    3.68
   0   3  40  292.14   10.22
   0   3 -40  324.77   10.63
   0  -3 -40  301.84   10.01
   0  -3  40  314.57   10.01
   0   3 -41  187.50    8.70
   0   3  41  163.19    8.57
   0  -3 -41  196.93    8.88
   0  -3  41  175.23    8.61
   0   3 -42   55.44    4.51
   0   3  42   55.05    4.30
   0  -3  42   53.21    4.48
   0  -3 -42   54.52    4.42
   0   3 -43   48.42    4.50
   0   3  43   36.21    4.57
   0  -3  43   56.25    4.37
   0  -3 -43   48.51    4.33
   0   3  44    3.19    6.89
   0   3 -44   -4.29    7.23
   0  -3 -44   -3.74    7.14
   0  -3  44   -2.07    7.27
   0   3  45   16.22    4.24
   0   3 -45   22.50    4.22
   0  -3 -45   14.65    4.02
   0  -3  45   14.08    4.23
   0   3  46  206.63    9.96
   0   3 -46  211.06   10.25
   0  -3 -46  201.35    9.77
   0  -3  46  211.35   10.00
   0   3 -47  247.86   10.15
   0   3  47  233.39    9.79
   0  -3 -47  224.35   10.04
   0  -3  47  226.49   10.07
   0   4   0  262.54    6.50
   0  -4   0  270.06    6.41
   0   4  -1  910.27   11.24
   0   4   1  932.25   11.39
   0  -4  -1  969.11   11.51
   0  -4   1  939.30   11.38
   0   4   2   94.08    4.15
   0   4  -2   87.32    4.12
   0  -4  -2  102.48    3.98
   0  -4   2   85.69    3.82
   0   4   3  359.59    7.42
   0   4  -3  359.10    7.34
   0  -4  -3  372.55    7.33
   0  -4   3  369.92    7.35
   0   4   4  776.43   10.58
   0   4  -4  797.86   10.63
   0  -4  -4  818.07   10.69
   0  -4   4  834.57   10.75
   0   4  -5   28.04    2.22
   0   4   5   31.16    2.29
   0  -4   5   36.35    2.77
   0  -4  -5   32.00    2.69
   0   4   6  149.95    5.28
   0   4  -6  150.34    5.28
   0  -4  -6  175.19    5.12
   0  -4   6  165.94    5.08
   0   4  -7    2.83    2.47
   0   4   7    3.15    1.82
   0  -4   7    1.55    1.53
   0  -4  -7    0.76    1.69
   0   4   8   42.32    3.48
   0   4  -8   46.54    3.59
   0  -4   8   43.23    3.00
   0  -4  -8   46.52    3.16
   0   4   9  190.29    5.81
   0   4  -9  194.99    6.03
   0  -4   9  201.12    5.65
   0  -4  -9  193.22    5.49
   0   4 -10   -0.27    3.05
   0   4  10    2.71    2.90
   0  -4 -10    5.83    1.35
   0  -4  10    3.52    1.36
   0   4 -11  822.17   11.35
   0   4  11  853.61   11.43
   0  -4 -11  863.94   11.39
   0  -4  11  873.59   11.46
   0   4  12   58.53    4.24
   0   4 -12   67.65    4.17
   0  -4 -12   61.49    3.59
   0  -4  12   69.62    3.65
   0   4 -13  205.95    6.41
   0   4  13  208.64    6.48
   0  -4 -13  216.30    5.97
   0  -4  13  213.76    5.95
   0   4 -14  233.31    6.91
   0   4  14  245.30    6.86
   0  -4 -14  247.63    6.52
   0  -4  14  248.12    6.42
   0   4 -15  483.76    9.45
   0   4  15  475.54    9.22
   0  -4  15  507.55    9.09
   0  -4 -15  484.75    8.97
   0   4  16   43.11    4.09
   0   4 -16   38.26    2.91
   0  -4  16   39.66    3.21
   0  -4 -16   36.78    3.05
   0   4 -17    3.74    2.24
   0   4  17   -2.45    3.22
   0  -4 -17    2.02    1.42
   0  -4  17    5.81    1.36
   0   4  18  195.19    6.49
   0   4 -18  221.96    6.49
   0  -4 -18  218.28    6.35
   0  -4  18  223.07    6.30
   0   4  19    4.16    3.30
   0   4 -19    0.25    3.71
   0  -4 -19    0.47    1.92
   0  -4  19   -1.79    1.91
   0   4 -20  785.00   12.06
   0   4  20  763.67   12.06
   0  -4 -20  794.95   11.96
   0  -4  20  789.30   11.98
   0   4 -21    3.05    3.42
   0   4  21    4.04    3.50
   0  -4 -21    3.55    1.73
   0  -4  21    1.87    2.23
   0   4  22 1170.16   15.18
   0   4 -22 1170.31   15.11
   0  -4 -22 1201.04   15.13
   0  -4  22 1207.84   15.15
   0   4  23 1285.92   16.09
   0   4 -23 1309.65   16.15
   0  -4 -23 1346.05   16.27
   0  -4  23 1322.34   16.10
   0   4 -24   14.46    2.94
   0   4  24   12.64    2.92
   0  -4 -24   14.84    2.24
   0  -4  24   14.57    2.32
   0   4  25    3.58    3.58
   0   4 -25    7.89    3.19
   0  -4 -25    8.23    1.69
   0  -4  25    9.92    1.88
   0   4 -26   -2.11    3.73
   0   4  26   -1.18    3.45
   0  -4  26    2.49    2.45
   0  -4 -26    2.10    2.43
   0   4 -27  324.93    8.87
   0   4  27  303.06    8.77
   0  -4  27  307.14    8.35
   0  -4 -27  324.84    8.56
   0   4  28   84.64    5.67
   0   4 -28   90.10    5.51
   0  -4 -28   91.49    5.73
   0  -4  28   93.93    5.05
   0  -4  28   91.31    5.73
   0   4 -29   -3.36    3.63
   0   4  29    8.02    2.47
   0  -4 -29    4.72    3.28
   0  -4  29    2.23    2.37
   0   4 -30   22.80    2.98
   0   4  30   23.33    3.01
   0  -4 -30   23.54    2.90
   0  -4  30   23.86    2.91
   0   4  31   57.83    4.90
   0   4 -31   57.18    4.94
   0  -4  31   54.36    4.79
   0  -4 -31   51.95    4.74
   0   4 -32  112.51    6.52
   0   4  32  112.93    6.55
   0  -4 -32  105.79    6.01
   0  -4  32  118.09    5.97
   0   4 -33   45.10    4.45
   0   4  33   30.85    3.44
   0  -4 -33   24.20    3.53
   0  -4  33   43.50    4.33
   0   4  34   71.65    5.54
   0   4 -34   65.32    5.82
   0  -4 -34   68.13    5.71
   0  -4  34   81.30    5.75
   0   4 -35   -4.43    5.05
   0   4  35   -4.65    4.50
   0  -4  35    5.73    4.22
   0  -4 -35  -14.08    5.37
   0   4  36  373.32   10.84
   0   4 -36  427.05   11.54
   0  -4  36  402.82   11.16
   0  -4 -36  363.68   10.87
   0   4 -37   61.05    4.61
   0   4  37   53.59    4.42
   0  -4  37   50.27    4.40
   0  -4 -37   56.13    4.54
   0   4  38   79.08    6.70
   0   4 -38   80.66    6.58
   0  -4  38   86.64    6.45
   0  -4 -38   71.54    7.09
   0   4 -39  155.65    8.29
   0   4  39  133.75    8.14
   0  -4 -39  135.87    7.91
   0  -4  39  159.36    7.83
   0   4 -40  100.38    7.82
   0   4  40   70.39    5.52
   0  -4 -40  102.28    7.62
   0  -4  40   98.19    7.67
   0   4  41  256.48   11.31
   0   4 -41  276.18   11.88
   0  -4 -41  271.35   11.54
   0  -4  41  299.45   11.78
   0   4  42   11.32    4.04
   0   4 -42   14.34    4.12
   0  -4  42    6.56    6.53
   0  -4 -42    0.80    6.63
   0   4 -43   19.16    3.57
   0   4  43   15.48    3.85
   0  -4 -43   11.64    3.70
   0  -4  43   19.02    3.80
   0   4 -44    5.50    5.12
   0   4  44    4.29    3.52
   0  -4 -44    3.39    5.37
   0  -4  44   -4.16    5.05
   0   5   0    1.85    2.41
   0  -5   0   -1.33    2.14
   0   5  -1   80.97    4.85
   0   5   1   73.99    5.13
   0  -5   1   84.96    4.35
   0  -5  -1   79.59    4.19
   0   5  -2   78.84    4.96
   0   5   2   74.44    5.00
   0  -5   2   79.13    4.30
   0  -5  -2   83.87    4.49
   0   5   3  233.19    7.31
   0   5  -3  231.72    7.25
   0  -5   3  245.10    6.91
   0  -5  -3  243.95    6.97
   0   5   4   75.59    5.05
   0   5  -4   73.62    4.85
   0  -5  -4   77.05    4.03
   0  -5   4   72.64    4.32
   0   5   5  127.68    5.93
   0   5  -5  111.18    5.76
   0  -5  -5  118.42    5.11
   0  -5   5  119.41    4.90
   0   5  -6  197.66    7.17
   0   5   6  202.63    7.04
   0  -5  -6  222.23    6.89
   0  -5   6  205.62    6.50
   0   5   7 1792.07   25.63
   0   5  -7 1732.20   25.44
   0  -5   7 1786.45   18.33
   0  -5  -7 1815.95   18.38
   0   5   8  117.88    6.20
   0   5  -8  114.85    6.10
   0  -5   8  123.97    5.71
   0  -5  -8  130.89    5.44
   0   5   9  458.47    9.78
   0   5  -9  447.43    9.73
   0  -5   9  458.52    9.59
   0  -5  -9  463.25    9.79
   0   5 -10  594.50   11.09
   0   5  10  588.05   11.06
   0  -5  10  590.93   10.92
   0  -5 -10  593.39   11.20
   0   5  11  114.26    5.98
   0   5 -11  119.83    5.75
   0  -5 -11  125.03    5.41
   0  -5  11  120.85    5.29
   0   5  12   29.41    2.75
   0   5 -12   24.82    2.55
   0  -5 -12   21.99    2.11
   0  -5  12   27.46    2.06
   0   5  13   43.46    3.14
   0   5 -13   50.45    4.45
   0  -5 -13   46.15    3.82
   0  -5  13   54.02    3.57
   0   5 -14  316.38    8.50
   0   5  14  323.40    8.69
   0  -5  14  324.19    8.32
   0  -5 -14  316.15    8.41
   0   5 -15    5.11    3.52
   0   5  15    3.63    3.45
   0  -5 -15    3.10    2.55
   0  -5  15    2.92    2.46
   0   5 -16   37.71    3.11
   0   5  16   37.52    3.05
   0  -5  16   39.47    3.49
   0  -5 -16   38.72    3.62
   0   5  17   76.60    5.55
   0   5 -17   92.77    5.61
   0  -5  17   88.40    4.71
   0  -5 -17   90.28    4.75
   0   5  18   49.65    4.87
   0   5 -18   48.50    4.66
   0  -5 -18   43.10    3.55
   0  -5  18   41.94    3.79
   0   5 -19   48.75    3.43
   0   5  19   50.80    3.34
   0  -5  19   52.95    4.08
   0  -5 -19   49.60    4.11
   0   5  20    1.80    3.62
   0   5 -20    1.60    3.75
   0  -5 -20    4.21    1.51
   0  -5  20    1.61    2.21
   0   5  21   -4.11    3.70
   0   5 -21    4.57    2.62
   0  -5 -21   -0.23    3.77
   0  -5  21    4.67    2.42
   0   5  22  346.06    9.45
   0   5 -22  332.62    9.45
   0  -5 -22  355.00    9.53
   0  -5  22  361.51    9.56
   0   5 -23  194.65    7.62
   0   5  23  192.92    7.55
   0  -5  23  190.83    7.42
   0  -5 -23  193.77    7.26
   0   5  24    7.33    2.53
   0   5 -24   -0.46    3.77
   0  -5  24    1.93    3.46
   0  -5 -24    5.92    2.57
   0   5  25   25.61    3.00
   0   5 -25   23.74    2.96
   0  -5 -25   25.39    2.90
   0  -5  25   23.30    2.96
   0   5  26   82.19    5.83
   0   5 -26   93.92    5.95
   0  -5 -26   84.44    5.98
   0  -5  26   84.46    5.88
   0   5  27   27.17    3.67
   0   5 -27   31.44    3.53
   0  -5  27   35.48    3.34
   0  -5 -27   38.92    3.41
   0   5 -28  788.33   14.86
   0   5  28  757.36   14.50
   0  -5  28  803.12   14.79
   0  -5 -28  789.05   14.41
   0   5  29    5.00    5.07
   0   5 -29   15.68    3.22
   0  -5 -29    4.04    4.73
   0  -5  29    7.76    3.54
   0   5  30   58.58    5.78
   0   5 -30   68.39    5.80
   0  -5  30   65.69    5.49
   0  -5 -30   50.87    4.12
   0   5  31    9.10    3.40
   0   5 -31    9.99    3.15
   0  -5 -31   10.49    3.22
   0  -5  31    9.86    3.32
   0   5  32   10.39    3.44
   0   5 -32    4.90    4.86
   0  -5  32    8.35    3.60
   0  -5 -32    9.75    3.29
   0   5 -33   99.35    6.67
   0   5  33   92.52    6.84
   0  -5 -33   87.29    6.71
   0  -5  33   95.41    7.10
   0   5  34   35.58    4.23
   0   5 -34   36.98    4.45
   0  -5 -34   37.85    4.22
   0  -5  34   40.84    4.24
   0   5  35   11.98    4.00
   0   5 -35   22.41    4.01
   0  -5  35   19.40    3.77
   0  -5 -35   19.77    3.94
   0   5 -36   57.46    5.51
   0   5  36   39.73    5.79
   0  -5  36   56.07    5.65
   0  -5 -36   44.75    5.55
   0   5 -37   89.06    7.10
   0   5  37   78.04    5.21
   0  -5 -37   66.61    5.27
   0  -5  37   75.35    7.14
   0   5 -38  120.90    8.40
   0   5  38  103.07    7.98
   0  -5 -38  109.19    7.74
   0  -5  38  107.77    8.23
   0   5 -39   15.03    4.18
   0   5  39    5.02    6.33
   0  -5  39   15.03    4.36
   0  -5 -39    7.71    6.22
   0   6   0  152.16    6.72
   0  -6   0  151.13    6.81
   0   6  -1  170.68    7.33
   0   6   1  173.36    6.91
   0  -6  -1  196.55    7.26
   0  -6   1  180.74    7.32
   0   6  -2    3.87    4.25
   0   6   2    7.06    2.76
   0  -6   2   10.04    2.66
   0  -6  -2    4.90    3.93
   0   6   3   31.24    3.21
   0   6  -3   34.02    3.34
   0  -6   3   35.37    3.07
   0  -6  -3   35.68    3.07
   0   6  -4   18.13    2.85
   0   6   4    8.61    2.99
   0  -6   4   16.89    2.73
   0  -6  -4   16.79    2.60
   0   6   5   16.53    2.84
   0   6  -5    6.28    4.21
   0  -6  -5   16.22    2.71
   0  -6   5   11.04    2.77
   0   6  -6  355.58    9.92
   0   6   6  324.10    9.67
   0  -6  -6  379.28    9.82
   0  -6   6  364.93    9.75
   0   6   7  532.27   11.76
   0   6  -7  549.70   11.81
   0  -6   7  548.65   11.79
   0  -6  -7  545.89   11.72
   0   6   8    5.10    4.53
   0   6  -8   12.37    3.04
   0  -6   8   15.32    2.93
   0  -6  -8    7.83    2.92
   0   6   9    4.04    4.23
   0   6  -9    6.48    2.88
   0  -6   9   -0.21    3.89
   0  -6  -9   -3.82    3.96
   0   6  10  148.83    7.05
   0   6 -10  139.42    7.30
   0  -6  10  149.70    7.22
   0  -6 -10  159.75    7.18
   0   6 -11  480.24   11.23
   0   6  11  451.24   10.96
   0  -6 -11  465.49   11.28
   0  -6  11  487.36   11.39
   0   6  12    6.81    2.90
   0   6 -12    7.69    2.74
   0  -6  12    9.11    2.81
   0  -6 -12    9.55    2.68
   0   6 -13   58.42    5.18
   0   6  13   58.20    3.79
   0  -6  13   60.84    4.89
   0  -6 -13   63.70    5.12
   0   6 -14    7.04    2.45
   0   6  14    2.25    3.76
   0  -6  14    2.25    3.56
   0  -6 -14   -1.53    3.69
   0   6 -15   50.26    3.77
   0   6  15   53.18    3.78
   0  -6 -15   55.66    4.79
   0  -6  15   52.06    5.16
   0   6  16   67.26    5.54
   0   6 -16   60.20    5.45
   0  -6 -16   57.46    4.97
   0  -6  16   68.64    5.37
   0   6 -17   90.39    5.91
   0   6  17   93.16    6.20
   0  -6 -17   96.39    6.13
   0  -6  17  103.79    6.22
   0   6  18   77.76    6.29
   0   6 -18  102.83    6.47
   0  -6 -18   83.61    6.00
   0  -6  18   86.21    6.44
   0   6 -19   -6.65    4.48
   0   6  19    4.95    4.60
   0  -6 -19    3.53    4.34
   0  -6  19    4.27    4.07
   0   6 -20  448.14   11.95
   0   6  20  465.90   11.96
   0  -6  20  480.20   11.93
   0  -6 -20  464.94   11.87
   0   6  21   -0.94    4.61
   0   6 -21   -4.85    4.77
   0  -6 -21    2.47    4.38
   0  -6  21   -7.30    4.27
   0   6 -22  155.40    7.75
   0   6  22  159.84    7.84
   0  -6 -22  156.86    7.70
   0  -6  22  164.58    8.10
   0   6  23   25.02    3.70
   0   6 -23   28.46    3.84
   0  -6 -23   25.52    3.92
   0  -6  23   31.49    3.68
   0   6  24  213.21    8.78
   0   6 -24  224.28    9.39
   0  -6  24  234.53    9.32
   0  -6 -24  225.51    9.13
   0   6 -25   -1.04    4.87
   0   6  25    3.13    4.51
   0  -6 -25    3.65    4.34
   0  -6  25    5.47    3.27
   0   6 -26   -2.46    5.14
   0   6  26    8.15    3.47
   0  -6  26   10.40    3.55
   0  -6 -26   14.24    3.51
   0   6 -27    2.73    5.05
   0   6  27   -7.23    5.38
   0  -6 -27    2.46    5.09
   0  -6  27   -3.47    4.88
   0   6  28   31.49    4.31
   0   6 -28   40.14    4.47
   0  -6 -28   33.42    4.00
   0  -6  28   42.48    4.10
   0   6  29    0.63    7.08
   0   6 -29   10.18    7.13
   0  -6  29   11.01    4.92
   0  -6 -29   11.36    4.87
   0   6  30  242.62   10.09
   0   6 -30  247.79    9.97
   0  -6  30  265.41   10.10
   0  -6 -30  251.43   10.14
   0   6  31   18.30    4.11
   0   6 -31   15.69    4.08
   0  -6 -31    7.61    5.89
   0  -6  31    9.90    4.01
   0   6  32   80.43    7.65
   0   6 -32   86.04    7.45
   0  -6 -32   86.91    7.61
   0  -6  32   93.41    7.43
   0   6 -33   88.48    7.25
   0   6  33   61.58    5.02
   0  -6  33   84.87    7.25
   0  -6 -33   57.97    5.20
   0   7   0    2.72    4.59
   0  -7   0    4.62    2.96
   0   7  -1   12.32    3.47
   0   7   1    9.40    3.73
   0  -7  -1    7.51    5.04
   0  -7   1   16.62    3.53
   0   7  -2   12.71    3.52
   0   7   2   10.18    3.54
   0  -7  -2   10.17    3.63
   0  -7   2    2.46    4.67
   0   7  -3   67.86    6.30
   0   7   3   65.06    4.48
   0  -7   3   59.61    4.50
   0  -7  -3   58.85    4.45
   0   7  -4   91.81    7.20
   0   7   4   98.65    7.05
   0  -7  -4   99.16    7.06
   0  -7   4   96.37    7.07
   0   7   5  336.51   11.21
   0   7  -5  366.06   11.08
   0  -7   5  351.28   11.05
   0  -7  -5  341.07   10.84
   0   7   6   50.06    4.68
   0   7  -6   47.62    4.37
   0  -7   6   49.15    4.30
   0  -7  -6   58.10    4.23
   0   7   7   90.99    6.78
   0   7  -7   95.61    6.75
   0  -7  -7   99.21    6.93
   0  -7   7   87.39    6.65
   0   7   8   48.16    4.29
   0   7  -8   43.90    4.36
   0  -7  -8   55.00    3.95
   0  -7   8   48.29    4.20
   0   7   9   77.39    6.75
   0   7  -9   84.41    6.68
   0  -7   9   71.16    6.38
   0  -7  -9   83.36    6.72
   0   7  10  192.04    9.07
   0   7 -10  197.03    9.12
   0  -7  10  229.45    9.24
   0  -7 -10  201.72    9.05
   0   7  11  170.22    8.88
   0   7 -11  165.76    8.82
   0  -7  11  184.46    8.62
   0  -7 -11  183.65    8.63
   0   7  12   25.12    3.87
   0   7 -12   22.86    3.99
   0  -7  12   27.25    3.81
   0  -7 -12   17.68    4.01
   0   7  13   16.34    3.74
   0   7 -13   20.08    3.76
   0  -7  13   18.34    3.60
   0  -7 -13   21.68    3.49
   0   7  14   -2.38    5.42
   0   7 -14   -5.08    5.31
   0  -7  14   -4.54    5.29
   0  -7 -14    0.85    5.05
   0   7  15  122.46    7.63
   0   7 -15  127.37    7.45
   0  -7 -15  114.29    7.60
   0  -7  15  125.20    7.56
   0   7  16    4.08    5.77
   0   7 -16    9.03    4.04
   0  -7  16    3.26    5.26
   0  -7 -16    9.58    3.75
   0   7  17   53.96    5.07
   0   7 -17   59.67    5.27
   0  -7  17   60.11    5.77
   0  -7 -17   57.84    4.93
   0   7 -18    0.90    6.50
   0   7  18    0.33    5.99
   0  -7  18   10.02    4.74
   0  -7 -18    5.94    5.97
   0   7 -19   28.10    4.37
   0   7  19   23.13    4.29
   0  -7 -19   31.07    4.12
   0  -7  19   32.35    3.90
   0   7  20   45.90    4.45
   0   7 -20   43.60    4.66
   0  -7 -20   42.74    4.47
   0  -7  20   47.20    4.48
   0   7 -21   13.00    3.87
   0   7  21    5.85    5.57
   0  -7 -21   10.64    3.85
   0  -7  21   15.17    3.73
   0   7  22  131.80    8.67
   0   7 -22  145.94    8.30
   0  -7 -22  141.21    8.86
   0  -7  22  149.77    8.73
   0   7 -23   59.87    4.84
   0   7  23   65.22    4.83
   0  -7  23   61.36    4.76
   0  -7 -23   57.33    4.71
   0   7 -24    7.16    3.71
   0   7  24    5.20    5.37
   0  -7 -24    5.50    5.38
   0  -7  24    6.11    3.72
  -1   0  50    7.66    6.33
  -1   0  49    1.18    5.01
  -1   0  48    2.81    5.08
  -1   0  47   -3.60    5.39
  -1   0  46   44.44    4.62
  -1   0  45    0.50    4.68
  -1   0  44    2.59    4.59
  -1   0  43    0.75    4.24
  -1   0  42   -0.54    4.29
  -1   0  41    4.00    4.08
  -1   0  40   16.06    2.99
  -1   0  39    5.76    3.92
  -1   0  38  386.17   10.12
  -1   0  37    9.44    2.68
  -1   0  36  320.67    8.69
  -1   0  35    0.37    2.37
  -1   0  34   34.44    3.34
  -1   0  33   24.81    2.38
  -1   0  32 4752.28   59.46
  -1   0  31   35.43    2.66
  -1   0  30  389.76    8.40
  -1   0  29    2.43    1.52
  -1   0  28   22.28    1.79
  -1   0  27    0.30    2.04
  -1   0  26   26.20    1.88
   1   0 -26   23.20    2.25
   1   0 -25    2.89    1.63
  -1   0  25    3.95    1.24
   1   0 -24  901.69   11.63
  -1   0  24  933.07   11.43
  -1   0  23    6.30    1.45
   1   0 -23    3.22    2.25
  -1   0  22 2146.36   23.48
   1   0 -22 2137.45   17.28
  -1   0  21    7.27    1.34
   1   0 -21    3.42    1.53
  -1   0  20 1941.23   21.50
   1   0 -20 1897.47   15.81
  -1   0  19    5.46    1.25
   1   0 -19    2.82    1.91
  -1   0  18 1159.99   11.38
   1   0 -18 1142.66   11.82
   1   0 -17   -1.31    2.03
  -1   0  17    1.53    1.07
   1   0 -16 2405.59   16.61
  -1   0  16 2463.69   22.98
  -1   0  15    0.09    1.44
   1   0 -15    2.59    1.90
  -1   0  14   45.46    2.52
   1   0 -14   44.17    2.88
  -1   0  13   -1.56    1.36
   1   0 -13    2.89    1.05
   1   0 -12  580.81    7.74
  -1   0  12  567.97    7.99
   1   0 -11   -1.22    1.62
  -1   0  11    0.77    1.16
  -1   0  10  117.07    3.84
   1   0 -10  127.36    3.72
   1   0  -9    0.73    1.40
  -1   0   9   -1.39    1.26
  -1   0   8  728.93    9.58
   1   0  -8  859.51    8.86
   1   0  -7   -0.41    1.34
  -1   0   7   -0.29    1.29
   1   0  -6 2672.84   29.94
  -1   0   6 2371.57   23.05
   1   0  -5   -0.57    1.42
  -1   0   5    0.57    1.12
  -1   0   4  427.49    7.00
   1   0  -4  550.15    6.28
   1   0  -3    0.65    1.29
  -1   0   3    1.87    0.87
   1   0  -2 6571.19   38.53
  -1   0   2 4334.27   45.80
  -1   0   1   -0.13    1.33
   1   0  -1   -1.57    1.28
   1   0   0 1670.60   24.57
  -1   0   0 1455.36   18.26
  -1   0  -1   -0.08    1.42
   1   0   1    0.64    1.35
   1   0   2 8423.01   42.03
  -1   0  -2 8229.49   43.16
  -1   0  -3    1.49    1.32
   1   0   3    3.44    0.95
   1   0   4    6.39    0.90
  -1   0  -4    4.78    0.86
   1   0   5   -0.24    1.25
  -1   0  -5   -0.65    1.07
   1   0   6  555.90    5.79
  -1   0  -6  531.17    5.72
   1   0   7   -2.87    1.35
  -1   0  -7    0.63    1.13
  -1   0  -8 1492.94   19.63
   1   0   8 1510.94   19.65
   1   0   9    1.60    1.35
  -1   0  -9    1.59    1.11
   1   0  10   16.78    1.26
  -1   0 -10   21.98    1.58
  -1   0 -11    0.69    1.16
   1   0  11    0.69    1.45
  -1   0 -12   19.32    1.66
   1   0  12   18.82    1.32
   1   0  13   -0.54    1.56
  -1   0 -13    1.31    1.16
  -1   0 -14 1312.64   14.97
   1   0  14 1340.36   15.28
  -1   0 -15    0.35    1.44
   1   0  15    1.13    1.93
  -1   0 -16 1871.25   26.42
   1   0  16 1881.62   26.45
  -1   0 -17   -1.86    1.62
   1   0  17    2.46    2.20
  -1   0 -18 5996.62   49.40
   1   0  18 6085.34   49.79
  -1   0 -19    2.22    1.09
   1   0  19    5.25    1.45
   1   0  20   97.88    3.70
  -1   0 -20   93.37    3.45
  -1   0 -21    0.46    1.33
   1   0  21    0.36    1.91
  -1   0 -22  493.47    7.81
   1   0  22  490.54    7.87
   1   0  23   -2.77    2.07
  -1   0 -23    1.60    1.64
   1   0  24  983.19   11.47
  -1   0 -24  966.54   11.42
  -1   0 -25    2.27    1.71
   1   0  25    1.35    2.04
  -1   0 -26   63.59    3.44
   1   0  26   57.53    3.78
  -1   0 -27    1.58    1.26
  -1   0 -28  321.31    7.17
  -1   0 -29    1.71    1.84
  -1   0 -30  212.87    6.39
  -1   0 -31   16.44    1.78
  -1   0 -32 2238.99   28.64
  -1   0 -33   21.37    2.10
  -1   0 -34 1206.77   15.36
  -1   0 -35   13.07    1.91
  -1   0 -36  525.85   10.76
  -1   0 -37    5.48    3.66
  -1   0 -38    1.93    4.01
  -1   0 -39    3.00    3.67
  -1   0 -40  317.70    9.51
  -1   0 -41   -0.85    4.62
  -1   0 -42  231.24    8.93
  -1   0 -43    0.25    4.40
  -1   0 -44  155.64    7.97
  -1   0 -45   -0.56    5.20
  -1   0 -46  254.42   10.15
  -1   0 -47    4.28    6.35
  -1   0 -48  424.33   12.88
  -1   0 -49    2.38    5.05
  -1   0 -50   39.06    4.20
  -1   1  49  434.09   13.30
  -1  -1  49  485.94   13.38
  -1   1  48   34.13    4.41
  -1  -1  48   33.12    4.61
  -1   1  47  287.58   11.09
  -1  -1  47  285.60   10.93
  -1   1  46  109.00    7.93
  -1  -1  46  124.14    8.16
  -1   1  45  670.98   14.97
  -1  -1  45  725.82   15.20
  -1   1  44    4.16    5.57
  -1  -1  44   12.34    3.54
  -1   1  43  289.99    9.88
  -1  -1  43  265.52    9.90
  -1   1  42   74.19    6.47
  -1  -1  42   78.84    6.22
  -1   1  41   18.28    3.22
  -1  -1  41   14.36    3.45
  -1   1  40   15.25    3.33
  -1  -1  40   18.47    3.29
  -1   1  39   -0.89    4.03
  -1  -1  39   -5.58    4.19
  -1   1  38   19.33    2.85
  -1  -1  38   15.98    2.94
  -1   1  37  252.22    8.52
  -1  -1  37  269.81    8.56
  -1   1  36   65.91    5.60
  -1  -1  36   67.53    5.63
  -1   1  35  138.80    5.88
  -1  -1  35  139.19    5.89
  -1   1  34   -4.37    2.29
  -1  -1  34    2.56    1.52
  -1   1  33  136.59    5.57
  -1  -1  33  142.84    5.58
  -1   1  32  718.36   12.40
  -1  -1  32  746.19   12.13
  -1   1  31  976.82   14.67
  -1  -1  31 1062.80   13.96
  -1   1  30   -6.26    3.38
  -1  -1  30   -2.63    2.88
  -1   1  29  388.99    9.30
  -1  -1  29  459.83    9.05
  -1   1  28   66.18    4.48
  -1  -1  28   72.49    4.24
  -1   1  27   59.90    3.88
  -1  -1  27   49.64    3.56
  -1   1  26  233.89    7.09
  -1  -1  26  267.38    6.50
   1   1 -25   -3.47    2.60
  -1   1  25   -0.01    1.85
  -1  -1  25    2.34    1.78
   1  -1 -25   -1.81    2.29
   1   1 -24   15.69    1.80
  -1   1  24   14.96    1.61
   1  -1 -24   13.76    1.81
  -1  -1  24   20.73    2.03
  -1   1  23  106.30    4.77
   1   1 -23  123.82    4.52
   1  -1 -23  112.70    4.48
  -1  -1  23  122.67    4.35
   1   1 -22    8.37    1.55
  -1   1  22    5.41    1.25
   1  -1 -22    7.32    1.47
  -1  -1  22    5.78    1.26
  -1   1  21   39.18    3.09
   1   1 -21   57.36    3.10
  -1  -1  21   45.80    2.86
   1  -1 -21   43.43    3.13
  -1   1  20   21.21    1.68
   1   1 -20   24.67    1.85
  -1  -1  20   25.85    2.20
   1  -1 -20   22.69    1.69
   1   1 -19  205.82    5.11
  -1   1  19  180.67    5.61
  -1  -1  19  206.69    5.10
   1  -1 -19  194.51    5.29
  -1   1  18   29.44    2.69
   1   1 -18   33.51    2.52
  -1  -1  18   30.58    2.41
   1  -1 -18   31.53    2.49
  -1   1  17  133.06    4.85
   1   1 -17  164.11    4.44
  -1  -1  17  166.92    4.32
   1  -1 -17  146.99    4.57
  -1   1  16  683.74   10.58
   1   1 -16  841.11    9.43
  -1  -1  16  829.52    9.24
   1  -1 -16  776.32    9.79
   1   1 -15 1212.84   15.54
  -1   1  15  967.56   12.65
   1  -1 -15 1067.86   11.65
  -1  -1  15 1222.00   15.46
  -1   1  14  643.43    9.93
   1   1 -14  786.64    8.82
   1  -1 -14  733.27    9.18
  -1  -1  14  774.65    8.62
   1   1 -13   12.25    1.39
  -1   1  13    9.26    1.19
  -1  -1  13   10.82    1.07
   1  -1 -13    9.90    1.44
  -1   1  12   40.09    2.57
   1   1 -12   48.46    2.57
   1  -1 -12   40.89    2.67
  -1  -1  12   47.09    2.34
   1   1 -11  447.46    6.35
  -1   1  11  374.37    7.04
  -1  -1  11  437.83    6.15
   1  -1 -11  342.14    6.95
   1   1 -10   13.90    1.30
  -1   1  10    9.06    1.17
  -1  -1  10   11.20    1.11
   1  -1 -10   12.61    1.27
   1   1  -9 1160.56   14.21
  -1   1   9 1001.81   11.03
   1  -1  -9 1063.28   10.37
  -1  -1   9 1222.61   13.66
  -1   1   8   28.04    1.88
   1   1  -8   26.19    2.14
  -1  -1   8   29.12    1.82
   1  -1  -8   24.09    2.00
  -1   1   7  373.20    6.59
   1   1  -7  410.69    6.23
  -1  -1   7  447.11    5.85
   1  -1  -7  410.15    6.15
   1   1  -6  598.02    7.65
  -1   1   6  564.53    7.84
   1  -1  -6  635.63    7.18
  -1  -1   6  665.32    7.06
   1   1  -5 2679.45   32.32
  -1   1   5 2591.46   32.68
   1  -1  -5 2985.90   29.82
  -1  -1   5 2983.03   30.03
  -1   1   4 2682.91   33.22
   1   1  -4 2583.24   33.26
  -1  -1   4 3051.71   29.99
   1  -1  -4 3147.00   29.60
   1   1  -3 7845.72   64.69
  -1   1   3 8930.06   61.53
   1  -1  -310734.09   54.94
  -1  -1   310769.07   55.97
   1   1  -2 6327.43   65.78
  -1   1   2 9148.22   60.48
  -1  -1   210453.91   55.29
   1  -1  -210508.75   55.42
   1   1  -1  159.06    5.84
  -1   1   1  254.03    5.26
  -1  -1   1  295.12    4.80
   1  -1  -1  276.45    5.03
  -1   1   0  471.57    6.52
   1   1   0  333.57    7.43
  -1  -1   0  528.05    6.07
   1  -1   0  501.37    6.31
  -1   1  -1 2015.16   26.94
   1   1   1 1851.20   28.45
   1  -1   1 2142.49   25.20
  -1  -1  -1 2302.28   24.44
  -1   1  -2 1799.40   17.38
   1   1   2 1739.93   24.56
  -1  -1  -2 2064.74   22.87
   1  -1   2 1866.92   23.46
   1   1   3  737.64    7.36
  -1   1  -3  694.67    7.60
  -1  -1  -3  771.24    9.99
   1  -1   3  760.29    7.25
   1   1   4 1200.59   12.81
  -1   1  -4 1103.39   13.03
  -1  -1  -4 1171.27   12.33
   1  -1   4 1193.86   12.68
  -1   1  -5 5203.44   39.24
   1   1   5 5266.63   39.13
   1  -1   5 5515.90   38.50
  -1  -1  -5 5577.33   38.03
  -1   1  -6   56.28    2.60
   1   1   6   59.26    2.60
   1  -1   6   59.42    2.56
  -1  -1  -6   63.04    2.39
   1   1   7 2808.62   28.08
  -1   1  -7 2699.10   28.34
  -1  -1  -7 2770.11   27.58
   1  -1   7 2855.82   28.32
   1   1   8 1407.68   20.08
  -1   1  -8 1377.80   14.44
  -1  -1  -8 1395.78   14.17
   1  -1   8 1447.97   20.64
  -1   1  -9 1204.43   13.69
   1   1   9 1212.97   13.52
   1  -1   9 1237.87   13.67
  -1  -1  -9 1208.88   13.41
  -1   1 -10   64.91    2.60
   1   1  10   68.32    2.67
   1  -1  10   62.51    2.69
  -1  -1 -10   62.54    2.49
  -1   1 -11 1659.61   16.51
   1   1  11 1743.30   23.90
   1  -1  11 1711.31   23.51
  -1  -1 -11 1688.42   16.56
  -1   1 -12    4.57    1.08
   1   1  12    7.23    1.29
   1  -1  12    4.52    1.31
  -1  -1 -12    5.44    1.06
   1   1  13  194.24    4.48
  -1   1 -13  201.53    4.43
   1  -1  13  198.21    4.46
  -1  -1 -13  195.89    4.31
   1   1  14   28.05    2.45
  -1   1 -14   30.84    2.03
   1  -1  14   27.54    2.56
  -1  -1 -14   29.01    2.06
  -1   1 -15    7.79    1.08
   1   1  15    7.23    1.41
  -1  -1 -15    7.29    1.08
   1  -1  15    6.55    1.46
  -1   1 -16   33.56    2.29
   1   1  16   35.16    2.49
  -1  -1 -16   28.25    2.32
   1  -1  16   34.13    2.69
   1   1  17  638.85    8.38
  -1   1 -17  652.78    8.29
   1  -1  17  659.00    8.46
  -1  -1 -17  643.60    8.30
   1   1  18 1198.74   16.24
  -1   1 -18 1200.08   16.17
   1  -1  18 1206.26   11.50
  -1  -1 -18 1153.14   15.86
  -1   1 -19 1928.01   21.05
   1   1  19 1920.65   29.66
   1  -1  19 1989.35   21.35
  -1  -1 -19 1976.36   21.17
   1   1  20  151.11    5.01
  -1   1 -20  162.66    4.56
  -1  -1 -20  157.81    4.61
   1  -1  20  158.64    4.77
   1   1  21  675.33    9.28
  -1   1 -21  694.87    9.28
  -1  -1 -21  675.57    9.20
   1  -1  21  698.96    9.37
  -1   1 -22   61.43    3.24
   1   1  22   54.75    3.60
   1  -1  22   50.26    3.37
  -1  -1 -22   59.60    3.27
   1   1  23  635.29    9.33
  -1   1 -23  670.71    9.48
   1  -1  23  646.55    9.52
  -1  -1 -23  661.22    9.38
   1   1  24    2.14    2.42
  -1   1 -24    1.47    1.81
  -1  -1 -24    0.68    1.76
   1  -1  24   -1.67    2.32
   1   1  25   63.26    3.73
  -1   1 -25   61.76    3.18
  -1  -1 -25   62.71    3.44
   1  -1  25   64.91    3.79
  -1   1 -26   17.61    1.68
   1   1  26   19.83    2.14
   1  -1  26   18.34    2.09
  -1  -1 -26   17.75    1.69
  -1   1 -27   10.97    1.59
  -1  -1 -27   14.94    1.62
  -1   1 -28  134.74    4.91
  -1  -1 -28  129.84    4.89
  -1   1 -29   36.42    3.30
  -1  -1 -29   44.02    3.28
  -1   1 -30   55.64    3.63
  -1  -1 -30   54.48    3.49
  -1   1 -31  120.47    5.19
  -1  -1 -31  125.54    5.32
  -1   1 -32  584.03   10.51
  -1  -1 -32  558.44   10.29
  -1   1 -33    1.44    2.50
  -1  -1 -33    4.63    1.62
  -1   1 -34   49.70    3.72
  -1  -1 -34   50.26    3.61
  -1   1 -35   44.55    3.64
  -1  -1 -35   39.20    2.42
  -1   1 -36   94.91    5.09
  -1  -1 -36  103.34    5.01
  -1   1 -37   67.98    5.39
  -1  -1 -37   69.22    5.49
  -1   1 -38    9.33    2.83
  -1  -1 -38    3.00    4.11
  -1   1 -39    0.03    3.75
  -1  -1 -39    3.79    3.82
  -1   1 -40   19.15    3.31
  -1  -1 -40   22.69    3.16
  -1   1 -41   78.90    6.37
  -1  -1 -41   75.83    5.82
  -1   1 -42    0.79    4.38
  -1  -1 -42   -1.39    4.60
  -1   1 -43  122.33    7.35
  -1  -1 -43  111.05    7.23
  -1   1 -44   11.64    3.67
  -1  -1 -44    5.19    5.10
  -1   1 -45  531.66   13.14
  -1  -1 -45  513.81   13.12
  -1   1 -46   25.92    4.39
  -1  -1 -46   30.43    4.10
  -1   1 -47  500.66   13.67
  -1  -1 -47  509.63   14.31
  -1   1 -48  144.28    8.30
  -1  -1 -48  153.52    8.61
  -1   1 -49   53.51    4.78
  -1  -1 -49   52.16    4.69
  -1   2  48   91.22    7.58
  -1  -2  48   96.06    7.71
  -1   2  47    3.23    5.03
  -1  -2  47    2.68    5.11
  -1   2  46    3.69    4.91
  -1  -2  46    6.83    5.00
  -1   2  45   75.72    6.85
  -1  -2  45   60.71    4.81
  -1   2  44    5.68    5.11
  -1  -2  44    3.79    5.15
  -1   2  43   11.14    3.53
  -1  -2  43   11.15    3.37
  -1   2  42    4.38    4.80
  -1  -2  42    2.84    4.63
  -1   2  41    3.72    4.28
  -1  -2  41    4.22    3.35
  -1   2  40    8.86    3.35
  -1  -2  40   14.30    3.06
  -1   2  39   63.71    5.68
  -1  -2  39   58.33    5.57
  -1   2  38    1.58    2.56
  -1  -2  38   -4.58    4.12
  -1   2  37   44.13    3.07
  -1  -2  37   50.09    4.94
  -1   2  36  210.34    7.63
  -1  -2  36  201.36    7.70
  -1   2  35  124.78    6.25
  -1  -2  35  122.55    7.10
  -1   2  34  567.69   11.84
  -1  -2  34  579.56   11.44
  -1   2  33   89.87    5.53
  -1  -2  33   98.86    5.42
  -1   2  32  176.75    6.41
  -1  -2  32  184.69    6.55
  -1   2  31  139.73    5.77
  -1  -2  31  129.64    5.82
  -1   2  30  175.11    6.44
  -1  -2  30  178.47    6.34
  -1   2  29  341.42    8.67
  -1  -2  29  366.16    8.53
  -1   2  28   69.35    4.06
  -1  -2  28   66.52    4.04
  -1   2  27    8.43    1.83
  -1  -2  27   14.31    1.78
  -1   2  26   51.54    3.66
  -1  -2  26   59.94    3.60
  -1   2  25  107.19    4.96
  -1  -2  25  122.71    4.76
  -1   2  24   86.21    4.26
  -1  -2  24   99.16    4.26
   1   2 -23    3.62    1.91
  -1   2  23    2.93    1.49
  -1  -2  23   -0.31    2.12
   1  -2 -23    7.36    1.70
   1   2 -22  419.29    8.11
  -1   2  22  402.31    8.16
  -1  -2  22  405.13    7.86
   1  -2 -22  411.29    8.16
   1   2 -21   16.42    2.21
  -1   2  21   20.29    1.99
  -1  -2  21   21.01    1.88
   1  -2 -21   23.12    2.06
   1   2 -20 2913.94   39.77
  -1   2  20 2687.81   20.61
   1  -2 -20 2694.68   20.58
  -1  -2  20 2923.14   39.63
  -1   2  19 1729.52   16.48
   1   2 -19 1902.90   22.42
   1  -2 -19 1720.06   16.42
  -1  -2  19 1916.17   22.45
   1   2 -18  868.50   10.67
  -1   2  18  804.33   11.24
  -1  -2  18  888.68   10.73
   1  -2 -18  805.18   11.00
   1   2 -17  614.91    8.90
  -1   2  17  580.21    9.18
  -1  -2  17  606.87    8.74
   1  -2 -17  582.28    9.10
  -1   2  16   37.78    2.77
   1   2 -16   40.99    2.82
   1  -2 -16   43.11    2.84
  -1  -2  16   38.45    2.60
   1   2 -15  258.93    5.74
  -1   2  15  231.40    5.81
   1  -2 -15  249.10    5.73
  -1  -2  15  251.54    5.58
  -1   2  14 1448.41   18.01
   1   2 -14 1468.59   18.26
   1  -2 -14 1415.21   13.08
  -1  -2  14 1483.67   18.12
  -1   2  13    0.28    1.60
   1   2 -13    1.07    1.41
  -1  -2  13    0.88    1.15
   1  -2 -13   -0.63    1.81
  -1   2  12   54.51    2.96
   1   2 -12   50.22    3.14
  -1  -2  12   57.32    2.92
   1  -2 -12   51.01    3.10
   1   2 -11 1532.32   17.93
  -1   2  11 1450.89   13.33
   1  -2 -11 1500.21   13.21
  -1  -2  11 1567.92   18.02
  -1   2  10  588.80    8.41
   1   2 -10  604.10    8.04
  -1  -2  10  622.20    8.14
   1  -2 -10  600.56    8.27
   1   2  -9  687.89    8.40
  -1   2   9  627.66    8.59
  -1  -2   9  688.60    8.37
   1  -2  -9  641.16    8.75
   1   2  -8  916.39    9.57
  -1   2   8  862.21    9.87
  -1  -2   8  921.06    9.35
   1  -2  -8  860.66    9.70
  -1   2   7  459.25    7.14
   1   2  -7  481.58    7.03
   1  -2  -7  474.02    7.18
  -1  -2   7  474.91    6.94
   1   2  -6  902.69    9.37
  -1   2   6  858.98    9.49
  -1  -2   6  910.73    9.15
   1  -2  -6  868.79    9.52
   1   2  -5   53.34    2.87
  -1   2   5   47.63    2.56
  -1  -2   5   56.11    2.55
   1  -2  -5   44.54    2.84
  -1   2   4  184.10    4.49
   1   2  -4  191.66    4.49
   1  -2  -4  184.26    4.57
  -1  -2   4  192.78    4.37
  -1   2   3   21.50    1.81
   1   2  -3   21.80    2.08
   1  -2  -3   22.83    2.03
  -1  -2   3   22.59    1.90
   1   2  -2  872.85    8.94
  -1   2   2  857.60    9.16
   1  -2  -2  814.23    9.00
  -1  -2   2  876.27    8.74
   1   2  -1   -0.15    1.63
  -1   2   1    1.89    0.82
   1  -2  -1    1.78    1.41
  -1  -2   1   -0.15    1.26
   1   2   0  421.27    6.19
  -1   2   0  408.40    6.32
   1  -2   0  398.70    6.46
  -1  -2   0  424.12    6.04
   1   2   1   98.41    3.28
  -1   2  -1   98.78    3.23
   1  -2   1   91.44    3.30
  -1  -2  -1  101.88    3.15
  -1   2  -2 1260.16   15.02
   1   2   2 1282.37   14.99
  -1  -2  -2 1305.79   14.77
   1  -2   2 1177.30   10.95
  -1   2  -3 1371.30   15.82
   1   2   3 1390.05   15.62
  -1  -2  -3 1401.95   15.42
   1  -2   3 1256.23   11.66
  -1   2  -4  602.42    7.39
   1   2   4  607.14    7.38
   1  -2   4  567.44    7.54
  -1  -2  -4  607.62    7.26
  -1   2  -5    1.84    1.26
   1   2   5    0.63    1.69
  -1  -2  -5    1.12    1.21
   1  -2   5    2.32    1.57
  -1   2  -6   31.29    2.04
   1   2   6   32.76    2.32
   1  -2   6   24.50    2.41
  -1  -2  -6   26.68    2.04
  -1   2  -7   14.10    1.18
   1   2   7   12.26    1.50
   1  -2   7   13.14    1.39
  -1  -2  -7   14.22    1.14
   1   2   8    8.37    1.43
  -1   2  -8    9.37    1.05
   1  -2   8    6.83    1.32
  -1  -2  -8    8.89    1.09
   1   2   9   17.13    1.55
  -1   2  -9   21.16    2.02
  -1  -2  -9   15.78    1.23
   1  -2   9   21.20    1.60
   1   2  10    6.23    1.36
  -1   2 -10    1.89    1.42
  -1  -2 -10    0.34    1.52
   1  -2  10    2.79    1.25
   1   2  11  881.66   13.51
  -1   2 -11  859.74    9.39
  -1  -2 -11  885.53    9.38
   1  -2  11  825.87    9.95
  -1   2 -12   30.07    2.28
   1   2  12   26.59    2.53
   1  -2  12   30.26    2.35
  -1  -2 -12   28.90    2.14
   1   2  13   -0.61    1.65
  -1   2 -13    0.09    1.36
  -1  -2 -13   -0.11    1.26
   1  -2  13   -1.51    1.73
  -1   2 -14   14.14    1.28
   1   2  14   15.27    1.54
   1  -2  14   12.40    1.51
  -1  -2 -14   15.73    1.25
   1   2  15    6.21    1.53
  -1   2 -15    7.39    1.20
  -1  -2 -15    9.61    1.19
   1  -2  15    9.88    1.40
  -1   2 -16  602.13    8.42
   1   2  16  613.06    8.59
  -1  -2 -16  604.61    8.46
   1  -2  16  580.29    8.88
  -1   2 -17   10.01    1.27
   1   2  17    9.73    1.46
  -1  -2 -17   10.75    1.26
   1  -2  17    9.62    1.38
   1   2  18  472.28    7.80
  -1   2 -18  462.71    7.67
  -1  -2 -18  464.17    7.70
   1  -2  18  452.22    7.98
   1   2  19  156.06    4.88
  -1   2 -19  167.31    4.84
  -1  -2 -19  165.05    4.82
   1  -2  19  162.22    5.15
  -1   2 -20 1286.79   13.15
   1   2  20 1321.55   18.83
  -1  -2 -20 1290.32   18.59
   1  -2  20 1255.29   13.52
  -1   2 -21  457.08    8.11
   1   2  21  457.68    8.24
   1  -2  21  439.69    8.36
  -1  -2 -21  462.00    8.09
  -1   2 -22  950.69   11.64
   1   2  22  954.54   11.80
   1  -2  22  926.18   12.05
  -1  -2 -22  947.12   11.67
  -1   2 -23  126.71    4.59
   1   2  23  123.73    4.98
   1  -2  23  116.79    5.08
  -1  -2 -23  120.11    4.50
  -1   2 -24  130.94    4.76
  -1  -2 -24  130.90    4.72
  -1   2 -25    5.81    1.43
  -1  -2 -25    2.82    2.26
  -1   2 -26    6.80    1.57
  -1  -2 -26   -8.30    3.16
  -1   2 -27  757.30   11.58
  -1  -2 -27  755.00   11.58
  -1   2 -28  293.32    7.52
  -1  -2 -28  302.95    7.59
  -1   2 -29   50.73    4.62
  -1  -2 -29   54.45    5.18
  -1   2 -30 1619.91   17.78
  -1  -2 -30 1586.75   17.66
  -1   2 -31 1572.05   17.58
  -1  -2 -31 1542.37   17.71
  -1   2 -32   10.62    2.59
  -1  -2 -32    3.03    4.12
  -1   2 -33  110.65    6.00
  -1  -2 -33  117.60    5.61
  -1   2 -34  535.22   10.90
  -1  -2 -34  536.68   10.82
  -1   2 -35    2.64    4.55
  -1  -2 -35   16.70    3.34
  -1   2 -36  200.62    7.96
  -1  -2 -36  205.88    8.08
  -1   2 -37  270.19    9.05
  -1  -2 -37  281.44    9.02
  -1   2 -38  323.63    9.84
  -1  -2 -38  321.97    9.68
  -1   2 -39    0.27    4.76
  -1  -2 -39    8.16    2.92
  -1   2 -40   15.17    3.11
  -1  -2 -40   19.47    3.24
  -1   2 -41  100.56    6.41
  -1  -2 -41   78.37    6.27
  -1   2 -42    7.80    3.27
  -1  -2 -42    0.44    4.71
  -1   2 -43   39.67    4.25
  -1  -2 -43   34.84    4.22
  -1   2 -44  143.15    8.29
  -1  -2 -44  131.04    7.92
  -1   2 -45  130.83    8.40
  -1  -2 -45  121.70    8.02
  -1   2 -46  138.53    8.55
  -1  -2 -46  104.73    7.88
  -1   2 -47   30.09    4.58
  -1  -2 -47   36.79    4.22
  -1   2 -48  213.96    9.83
  -1  -2 -48  198.34    9.69
  -1   3  46  131.66    8.86
  -1  -3  46  139.24    8.86
  -1   3  45   10.05    4.35
  -1  -3  45    0.59    6.28
  -1   3  44  384.71   12.34
  -1  -3  44  422.22   12.77
  -1   3  43  223.15   10.59
  -1  -3  43  230.17   10.68
  -1   3  42   88.22    7.89
  -1  -3  42  103.26    7.87
  -1   3  41   49.73    4.82
  -1  -3  41   61.16    4.58
  -1   3  40    7.00    3.63
  -1  -3  40    9.33    3.65
  -1   3  39    0.17    5.03
  -1  -3  39   -2.06    4.93
  -1   3  38  315.20   10.17
  -1  -3  38  349.32   10.74
  -1   3  37   -7.21    5.07
  -1  -3  37   -0.04    5.00
  -1   3  36   82.04    5.48
  -1  -3  36   85.77    5.90
  -1   3  35   32.42    2.60
  -1  -3  35   37.97    3.46
  -1   3  34  189.78    7.57
  -1  -3  34  180.35    7.92
  -1   3  33  182.16    7.57
  -1  -3  33  205.46    7.74
  -1   3  32   13.54    2.28
  -1  -3  32   16.58    2.92
  -1   3  31  101.07    5.50
  -1  -3  31  118.46    6.35
  -1   3  30  258.11    7.88
  -1  -3  30  273.21    7.84
  -1   3  29  175.22    6.65
  -1  -3  29  188.59    6.46
  -1   3  28   19.91    2.31
  -1  -3  28   17.21    2.24
  -1   3  27  553.47   10.89
  -1  -3  27  566.29   10.66
  -1   3  26   80.08    4.73
  -1  -3  26   88.66    4.45
  -1   3  25   29.00    2.42
  -1  -3  25   40.95    3.29
  -1   3  24  184.06    6.16
  -1  -3  24  187.36    6.19
  -1   3  23   46.28    3.64
  -1  -3  23   45.65    3.45
  -1   3  22   90.08    4.46
  -1  -3  22   91.95    4.36
  -1   3  21   23.68    1.98
  -1  -3  21   24.67    1.85
  -1   3  20   25.61    2.03
  -1  -3  20   24.34    1.91
  -1   3  19  166.12    5.66
  -1  -3  19  158.86    5.35
   1   3 -18  414.49    8.33
  -1   3  18  392.44    8.33
  -1  -3  18  408.04    8.10
   1  -3 -18  422.87    8.35
  -1   3  17   -0.14    2.01
   1   3 -17    0.00    2.49
   1  -3 -17    0.00    2.10
  -1  -3  17   -0.14    1.89
   1   3 -16   10.37    1.81
  -1   3  16    2.95    2.14
  -1  -3  16   12.63    1.51
   1  -3 -16    6.36    1.43
  -1   3  15  197.72    5.89
   1   3 -15  217.49    5.89
   1  -3 -15  190.81    5.85
  -1  -3  15  210.73    5.69
  -1   3  14  294.85    6.62
   1   3 -14  299.86    6.71
  -1  -3  14  304.44    6.78
   1  -3 -14  280.73    6.81
   1   3 -13  246.34    6.10
  -1   3  13  232.86    6.06
   1  -3 -13  234.36    6.21
  -1  -3  13  240.87    5.91
   1   3 -12    4.70    1.38
  -1   3  12    2.33    1.32
   1  -3 -12    5.06    1.45
  -1  -3  12    4.81    1.17
   1   3 -11  104.63    4.08
  -1   3  11  106.80    4.07
   1  -3 -11   96.22    4.06
  -1  -3  11  106.53    4.02
  -1   3  10  121.54    4.38
   1   3 -10  123.25    4.44
  -1  -3  10  122.08    4.32
   1  -3 -10  121.54    4.54
  -1   3   9  133.31    4.45
   1   3  -9  136.58    4.50
  -1  -3   9  140.80    4.46
   1  -3  -9  128.64    4.68
   1   3  -8  498.65    7.94
  -1   3   8  495.79    8.16
   1  -3  -8  447.23    8.47
  -1  -3   8  499.10    7.91
   1   3  -7 1636.36   19.97
  -1   3   7 1578.51   14.20
   1  -3  -7 1454.97   14.95
  -1  -3   7 1629.51   19.90
   1   3  -6  346.16    6.67
  -1   3   6  335.41    6.62
   1  -3  -6  323.40    6.97
  -1  -3   6  333.20    6.66
  -1   3   5  339.91    6.66
   1   3  -5  348.80    6.75
   1  -3  -5  345.17    6.92
  -1  -3   5  336.97    6.70
  -1   3   4 1834.96   21.06
   1   3  -4 1915.53   20.97
  -1  -3   4 1982.64   21.49
   1  -3  -4 1716.68   15.75
  -1   3   3   56.08    3.08
   1   3  -3   54.15    3.21
  -1  -3   3   56.05    3.11
   1  -3  -3   50.16    3.41
  -1   3   2   34.54    2.58
   1   3  -2   42.18    3.00
  -1  -3   2   36.20    2.60
   1  -3  -2   34.22    2.84
   1   3  -1  107.79    3.97
  -1   3   1  107.94    3.77
  -1  -3   1  109.04    3.83
   1  -3  -1   97.70    4.01
   1   3   0  359.91    6.63
  -1   3   0  348.09    6.65
   1  -3   0  312.42    7.09
  -1  -3   0  373.47    6.58
  -1   3  -1   93.98    3.80
   1   3   1  101.98    3.98
  -1  -3  -1   88.39    3.59
   1  -3   1   83.33    3.93
  -1   3  -2 1002.88   10.87
   1   3   2  977.77   10.68
  -1  -3  -2  983.96   10.80
   1  -3   2  907.26   11.26
   1   3   3 1249.64   16.92
  -1   3  -3 1263.76   17.14
   1  -3   3 1181.75   12.85
  -1  -3  -3 1273.21   12.05
  -1   3  -4   24.01    2.35
   1   3   4   19.32    1.71
  -1  -3  -4   21.18    1.58
   1  -3   4   17.58    1.74
  -1   3  -5  284.36    5.90
   1   3   5  281.22    5.86
   1  -3   5  241.51    6.45
  -1  -3  -5  284.86    5.97
  -1   3  -6  523.48    7.95
   1   3   6  536.75    8.11
  -1  -3  -6  528.40    8.02
   1  -3   6  483.48    8.45
   1   3   7  236.64    5.53
  -1   3  -7  224.44    5.47
  -1  -3  -7  228.39    5.45
   1  -3   7  215.83    5.76
  -1   3  -8  722.15    9.53
   1   3   8  723.42    9.44
   1  -3   8  645.06   10.03
  -1  -3  -8  733.68    9.43
  -1   3  -9 1963.89   22.11
   1   3   9 2016.01   22.24
  -1  -3  -9 1966.69   21.93
   1  -3   9 1772.79   17.22
   1   3  10 2323.26   33.88
  -1   3 -10 2321.73   24.20
  -1  -3 -10 2340.63   24.15
   1  -3  10 2086.24   18.12
   1   3  11   15.04    1.90
  -1   3 -11   13.93    1.76
   1  -3  11   15.94    1.80
  -1  -3 -11   14.10    1.56
  -1   3 -12   84.59    3.82
   1   3  12   83.21    3.93
  -1  -3 -12   79.49    3.58
   1  -3  12   80.72    3.86
   1   3  13   16.55    1.75
  -1   3 -13   14.58    1.68
  -1  -3 -13   15.00    1.64
   1  -3  13   13.66    1.80
  -1   3 -14  528.58    8.55
   1   3  14  509.24    8.40
  -1  -3 -14  514.80    8.47
   1  -3  14  457.31    9.02
   1   3  15  192.01    5.50
  -1   3 -15  187.83    5.39
   1  -3  15  175.78    5.72
  -1  -3 -15  182.57    5.25
  -1   3 -16  234.03    6.05
   1   3  16  225.95    6.01
   1  -3  16  228.59    6.21
  -1  -3 -16  239.61    5.99
  -1   3 -17    8.78    1.55
   1   3  17   11.57    1.84
  -1  -3 -17   10.14    1.44
   1  -3  17   11.17    1.72
   1   3  18  346.62    7.55
  -1   3 -18  357.13    7.55
   1  -3  18  350.55    7.67
  -1  -3 -18  352.36    7.40
  -1   3 -19    4.54    1.62
  -1  -3 -19    1.16    2.23
  -1   3 -20 2563.36   28.43
  -1  -3 -20 2576.91   28.41
  -1   3 -21  912.88   12.33
  -1  -3 -21  897.04   12.04
  -1   3 -22   41.30    3.33
  -1  -3 -22   40.04    3.16
  -1   3 -23  609.59   10.39
  -1  -3 -23  600.85   10.29
  -1   3 -24  185.04    6.12
  -1  -3 -24  182.99    6.04
  -1   3 -25   25.16    2.18
  -1  -3 -25   24.05    2.05
  -1   3 -26  148.19    5.78
  -1  -3 -26  145.33    5.53
  -1   3 -27  301.19    7.86
  -1  -3 -27  307.35    7.97
  -1   3 -28    0.35    2.14
  -1  -3 -28    0.90    2.30
  -1   3 -29   97.31    4.97
  -1  -3 -29   98.04    5.01
  -1   3 -30   25.54    2.29
  -1  -3 -30   28.65    2.27
  -1   3 -31   -3.61    2.36
  -1  -3 -31   -1.81    2.17
  -1   3 -32   23.51    2.21
  -1  -3 -32   22.12    3.11
  -1   3 -33    8.49    1.99
  -1  -3 -33    1.27    4.03
  -1   3 -34   51.93    4.10
  -1  -3 -34   47.30    3.43
  -1   3 -35    3.25    1.90
  -1  -3 -35    2.69    3.77
  -1   3 -36   19.53    2.59
  -1  -3 -36   20.01    3.21
  -1   3 -37   16.25    3.48
  -1  -3 -37   24.30    3.43
  -1   3 -38   22.94    3.51
  -1  -3 -38   19.89    3.35
  -1   3 -39   10.11    3.61
  -1  -3 -39    0.71    5.08
  -1   3 -40   54.98    4.56
  -1  -3 -40   51.49    4.54
  -1   3 -41  205.07    8.86
  -1  -3 -41  188.59    8.74
  -1   3 -42   -5.43    6.19
  -1  -3 -42    0.81    5.78
  -1   3 -43  175.12    8.86
  -1  -3 -43  171.50    9.82
  -1   3 -44    3.11    5.43
  -1  -3 -44   15.27    3.71
  -1   3 -45  165.35    8.77
  -1  -3 -45  152.10    8.42
  -1   3 -46   13.93    4.12
  -1  -3 -46    8.21    5.82
  -1   4  42  170.60    9.16
  -1  -4  42  191.15    9.46
  -1   4  41   -6.35    5.71
  -1  -4  41  -10.37    5.86
  -1   4  40  107.59    7.75
  -1  -4  40  124.05    8.13
  -1   4  39   28.87    4.48
  -1  -4  39   29.98    4.45
  -1   4  38   69.51    6.91
  -1  -4  38   82.22    7.31
  -1   4  37   -8.53    5.21
  -1  -4  37   -4.79    5.14
  -1   4  36   84.55    7.29
  -1  -4  36  108.50    7.09
  -1   4  35   32.02    4.00
  -1  -4  35   32.90    3.78
  -1   4  34    9.36    3.66
  -1  -4  34   18.31    3.44
  -1   4  33  132.39    7.04
  -1  -4  33  132.38    7.19
  -1   4  32   -4.16    4.85
  -1  -4  32    2.37    4.27
  -1   4  31  240.34    9.19
  -1  -4  31  291.89    9.29
  -1   4  30   14.60    2.70
  -1  -4  30   21.84    3.14
  -1   4  29   73.62    5.29
  -1  -4  29   87.76    5.67
  -1   4  28   31.08    2.74
  -1  -4  28   34.05    3.19
  -1   4  27   11.73    2.10
  -1  -4  27   17.55    3.09
  -1   4  26   77.28    4.80
  -1  -4  26   64.33    5.36
  -1   4  25   91.91    5.11
  -1  -4  25  100.79    4.98
  -1   4  24  250.41    7.78
  -1  -4  24  255.42    7.65
  -1   4  23   96.81    5.22
  -1  -4  23  109.08    5.21
  -1   4  22  175.50    6.40
  -1  -4  22  188.87    6.58
  -1   4  21  785.27   12.85
  -1  -4  21  793.70   12.61
  -1   4  20   46.99    4.13
  -1  -4  20   52.98    3.96
  -1   4  19  437.91    9.29
  -1  -4  19  461.00    9.51
  -1   4  18   45.03    3.94
  -1  -4  18   43.67    3.49
  -1   4  17  757.96   11.88
  -1  -4  17  788.67   12.07
  -1   4  16   50.63    4.06
  -1  -4  16   43.88    3.50
  -1   4  15    2.38    2.36
  -1  -4  15   -0.33    2.06
  -1   4  14   18.34    1.99
  -1  -4  14   19.82    1.78
  -1   4  13   72.42    4.29
  -1  -4  13   67.78    3.93
  -1   4  12  291.66    7.26
  -1  -4  12  304.15    7.51
  -1   4  11    3.12    2.65
  -1  -4  11    5.73    1.45
  -1   4  10  320.16    7.70
  -1  -4  10  327.28    7.67
  -1   4   9 2679.03   29.10
  -1  -4   9 2749.61   29.37
  -1   4   8    3.61    2.83
  -1  -4   8    6.75    1.62
   1   4  -7  172.55    5.66
  -1   4   7  157.85    5.29
   1  -4  -7  154.75    5.52
  -1  -4   7  172.13    5.76
  -1   4   6   91.67    4.30
   1   4  -6   83.76    4.52
  -1  -4   6   88.25    4.56
   1  -4  -6   83.79    4.52
   1   4  -5   15.22    2.15
  -1   4   5   11.27    1.86
   1  -4  -5   13.77    1.97
  -1  -4   5   15.22    2.18
   1   4  -4  816.09   11.34
  -1   4   4  797.87   11.25
   1  -4  -4  810.71   11.66
  -1  -4   4  804.76   11.24
  -1   4   3  131.08    4.88
   1   4  -3  136.27    5.19
   1  -4  -3  129.14    5.17
  -1  -4   3  130.22    5.36
   1   4  -2  638.89    9.97
  -1   4   2  640.39   10.01
   1  -4  -2  631.89   10.16
  -1  -4   2  653.00   10.19
   1   4  -1    7.45    1.91
  -1   4   1    7.11    1.67
  -1  -4   1    7.51    2.18
   1  -4  -1    5.95    1.79
  -1   4   0  274.99    6.72
   1   4   0  269.96    6.70
  -1  -4   0  261.63    6.88
   1  -4   0  268.71    7.03
  -1   4  -1  232.52    6.22
   1   4   1  246.21    6.41
   1  -4   1  236.35    6.47
  -1  -4  -1  251.67    6.66
  -1   4  -2   85.98    3.99
   1   4   2   84.16    4.17
  -1  -4  -2   84.29    4.43
   1  -4   2   82.55    4.15
   1   4   3   40.10    3.44
  -1   4  -3   35.31    3.01
  -1  -4  -3   38.59    3.70
   1  -4   3   36.82    3.27
  -1   4  -4  413.58    8.13
   1   4   4  435.88    8.33
  -1  -4  -4  421.94    8.30
   1  -4   4  401.96    8.38
   1   4   5   59.86    3.95
  -1   4  -5   47.94    3.48
  -1  -4  -5   56.25    4.04
   1  -4   5   51.41    3.83
  -1   4  -6    1.81    2.12
   1   4   6    1.10    2.82
  -1  -4  -6    1.10    2.96
   1  -4   6    3.28    1.70
   1   4   7    3.71    1.88
  -1   4  -7    1.67    2.11
  -1  -4  -7    3.91    2.83
   1  -4   7    1.52    2.37
  -1   4  -8   -2.13    2.28
  -1  -4  -8    2.88    2.83
  -1   4  -9  311.31    7.42
  -1  -4  -9  326.77    7.61
  -1   4 -10  267.75    7.10
  -1  -4 -10  266.88    7.19
  -1   4 -11  118.90    4.75
  -1  -4 -11  101.74    5.03
  -1   4 -12  139.88    5.16
  -1  -4 -12  134.96    5.47
  -1   4 -13   14.37    1.96
  -1  -4 -13   14.09    2.60
  -1   4 -14  642.27   10.49
  -1  -4 -14  651.01   10.75
  -1   4 -15    1.89    2.40
  -1  -4 -15   -4.48    3.29
  -1   4 -16  244.06    6.90
  -1  -4 -16  240.68    7.08
  -1   4 -17    5.29    1.56
  -1  -4 -17    3.99    3.45
  -1   4 -18  105.41    4.80
  -1  -4 -18  100.82    5.26
  -1   4 -19  492.32    9.83
  -1  -4 -19  508.58    9.99
  -1   4 -20  505.73    9.95
  -1  -4 -20  479.01   10.27
  -1   4 -21   11.13    1.95
  -1  -4 -21    5.38    2.63
  -1   4 -22   18.22    2.26
  -1  -4 -22   20.12    2.66
  -1   4 -23   96.27    5.00
  -1  -4 -23  100.17    5.55
  -1   4 -24  505.78   10.57
  -1  -4 -24  497.29   10.78
  -1   4 -25  922.02   14.15
  -1  -4 -25  901.40   14.16
  -1   4 -26   -1.01    2.96
  -1  -4 -26    1.41    3.59
  -1   4 -27   36.23    2.61
  -1  -4 -27   31.12    3.30
  -1   4 -28    3.59    1.71
  -1  -4 -28    3.40    3.74
  -1   4 -29   95.67    5.13
  -1  -4 -29   83.52    5.93
  -1   4 -30   19.92    2.30
  -1  -4 -30   22.14    3.16
  -1   4 -31  312.56    9.00
  -1  -4 -31  296.33    9.26
  -1   4 -32  200.45    7.82
  -1  -4 -32  168.82    8.16
  -1   4 -33  439.95   11.69
  -1  -4 -33  429.78   11.42
  -1   4 -34   10.27    3.32
  -1  -4 -34    6.13    5.07
  -1   4 -35  234.57    9.39
  -1  -4 -35  234.73    9.59
  -1   4 -36   85.05    7.27
  -1  -4 -36   75.04    7.08
  -1   4 -37  170.74    8.66
  -1  -4 -37  178.02    8.81
  -1   4 -38  156.75    8.36
  -1  -4 -38  131.18    8.59
  -1   4 -39   -0.87    5.51
  -1  -4 -39   -3.90    5.51
  -1   4 -40   28.97    4.71
  -1  -4 -40   21.72    4.98
  -1   4 -41  118.38    8.57
  -1  -4 -41  137.72    8.48
  -1   4 -42   79.33    7.56
  -1  -4 -42   68.20    5.35
  -1   4 -43  181.31    9.78
  -1  -4 -43  183.37    9.78
  -1   5  38   -8.06    5.70
  -1  -5  38    7.31    5.06
  -1   5  37   14.63    3.70
  -1  -5  37    9.02    3.97
  -1   5  36   66.82    5.43
  -1  -5  36   79.80    5.17
  -1   5  35    5.38    6.10
  -1  -5  35    7.08    6.21
  -1   5  34  155.76    9.02
  -1  -5  34  165.54    8.98
  -1   5  33   -2.17    5.98
  -1  -5  33    3.53    5.16
  -1   5  32  182.08    8.98
  -1  -5  32  190.83    8.63
  -1   5  31   80.00    6.82
  -1  -5  31   79.22    6.92
  -1   5  30   78.15    6.58
  -1  -5  30   86.85    6.45
  -1   5  29   59.11    4.49
  -1  -5  29   68.49    6.24
  -1   5  28   11.18    3.37
  -1  -5  28   14.98    3.36
  -1   5  27   45.44    4.27
  -1  -5  27   60.51    5.55
  -1   5  26  352.83   10.71
  -1  -5  26  386.24   11.34
  -1   5  25 1006.20   17.28
  -1  -5  25 1057.52   16.78
  -1   5  24   22.98    3.00
  -1  -5  24   24.32    3.67
  -1   5  23  356.78   10.22
  -1  -5  23  357.63   10.29
  -1   5  22    4.11    3.44
  -1  -5  22   -0.07    4.51
  -1   5  21  101.20    5.77
  -1  -5  21   97.78    6.21
  -1   5  20    2.54    2.42
  -1  -5  20    0.97    2.60
  -1   5  19   10.37    1.73
  -1  -5  19    3.78    2.69
  -1   5  18    6.61    1.93
  -1  -5  18    3.23    4.23
  -1   5  17  101.09    5.34
  -1  -5  17   88.84    5.77
  -1   5  16    4.36    3.08
  -1  -5  16    0.62    3.67
  -1   5  15  437.56    9.84
  -1  -5  15  443.10   10.09
  -1   5  14   16.20    2.33
  -1  -5  14    5.91    4.39
  -1   5  13  233.02    7.29
  -1  -5  13  232.02    7.78
  -1   5  12   -0.55    2.65
  -1  -5  12    0.97    3.80
  -1   5  11   28.33    2.52
  -1  -5  11   32.23    3.18
  -1   5  10  810.21   13.03
  -1  -5  10  788.22   13.07
  -1   5   9  880.47   13.47
  -1  -5   9  896.15   13.64
  -1   5   8  166.41    6.63
  -1  -5   8  165.82    6.72
  -1   5   7   46.48    3.84
  -1  -5   7   58.21    4.52
  -1   5   6   73.93    4.45
  -1  -5   6   67.20    4.90
  -1   5   5  177.37    6.40
  -1  -5   5  165.02    6.59
  -1   5   4  288.58    7.80
  -1  -5   4  293.94    8.02
  -1   5   3  111.53    5.35
  -1  -5   3  112.03    5.66
  -1   5   2  302.63    7.95
  -1  -5   2  294.41    8.19
  -1   5   1   46.77    4.08
  -1  -5   1   55.42    4.36
  -1   5   0    3.78    1.79
  -1  -5   0    3.93    3.58
  -1   5  -1   14.01    2.11
  -1  -5  -1   15.28    2.70
  -1   5  -2    1.76    2.46
  -1  -5  -2    4.98    3.35
  -1   5  -3  134.41    5.65
  -1  -5  -3  116.98    5.87
  -1   5  -4  214.38    6.72
  -1  -5  -4  213.26    7.04
  -1   5  -5   -2.44    2.71
  -1  -5  -5   -2.95    3.49
  -1   5  -6  471.03    9.72
  -1  -5  -6  441.02    9.86
  -1   5  -7    2.93    2.01
  -1  -5  -7   -4.23    3.84
  -1   5  -8 1333.12   16.37
  -1  -5  -8 1356.15   16.58
  -1   5  -9    1.24    3.29
  -1  -5  -9    1.77    3.90
  -1   5 -10   18.23    2.21
  -1  -5 -10   18.21    2.77
  -1   5 -11   71.89    4.45
  -1  -5 -11   81.42    5.18
  -1   5 -12   28.65    2.46
  -1  -5 -12   30.69    2.84
  -1   5 -13   38.91    3.71
  -1  -5 -13   30.04    3.13
  -1   5 -14   22.00    2.21
  -1  -5 -14   21.32    2.77
  -1   5 -15  101.23    5.21
  -1  -5 -15   94.39    5.68
  -1   5 -16  176.36    6.63
  -1  -5 -16  170.59    6.84
  -1   5 -17  176.64    6.96
  -1  -5 -17  176.16    7.04
  -1   5 -18  179.02    6.91
  -1  -5 -18  177.89    7.12
  -1   5 -19    8.33    1.92
  -1  -5 -19    8.92    2.81
  -1   5 -20   62.12    4.43
  -1  -5 -20   70.92    5.56
  -1   5 -21    2.56    2.45
  -1  -5 -21    6.94    2.53
  -1   5 -22   95.18    5.38
  -1  -5 -22   89.02    5.82
  -1   5 -23  137.48    6.22
  -1  -5 -23  148.04    6.78
  -1   5 -24    4.51    3.09
  -1  -5 -24    0.00    4.42
  -1   5 -25  531.40   11.79
  -1  -5 -25  514.35   12.01
  -1   5 -26   82.29    6.11
  -1  -5 -26   84.60    6.49
  -1   5 -27  252.61    9.15
  -1  -5 -27  245.80    9.25
  -1   5 -28   48.81    4.21
  -1  -5 -28   42.08    3.99
  -1   5 -29   29.36    3.87
  -1  -5 -29   36.31    3.71
  -1   5 -30   -2.36    4.81
  -1  -5 -30    1.58    4.52
  -1   5 -31  150.87    7.88
  -1  -5 -31  122.04    7.66
  -1   5 -32    7.61    3.52
  -1  -5 -32    0.18    5.51
  -1   5 -33   80.31    7.32
  -1  -5 -33   96.71    7.24
  -1   5 -34   -3.36    5.66
  -1  -5 -34  -12.52    5.72
  -1   5 -35   83.18    7.11
  -1  -5 -35   65.40    4.94
  -1   5 -36   31.06    4.01
  -1  -5 -36   32.44    4.36
  -1   5 -37    1.81    6.15
  -1  -5 -37   19.25    4.07
  -1   5 -38   -9.71    6.15
  -1  -5 -38   -2.79    5.82
  -1  -6  32   28.67    4.45
  -1   6  31   61.23    5.59
  -1  -6  31   63.54    5.25
  -1   6  30  117.34    8.20
  -1  -6  30  127.33    8.44
  -1   6  29    0.66    3.83
  -1  -6  29    1.37    5.39
  -1   6  28   46.04    4.73
  -1  -6  28   48.31    4.77
  -1   6  27   27.16    4.49
  -1  -6  27   29.68    4.76
  -1   6  26   16.45    4.30
  -1  -6  26   20.16    4.39
  -1   6  25  137.70    8.48
  -1  -6  25  127.68    7.97
  -1   6  24   13.79    3.76
  -1  -6  24   12.32    3.83
  -1   6  23   41.78    4.26
  -1  -6  23   34.70    4.17
  -1   6  22   -7.23    5.53
  -1  -6  22    8.17    3.38
  -1   6  21  143.63    8.08
  -1  -6  21  171.35    8.36
  -1   6  20    6.99    3.54
  -1  -6  20   11.13    3.42
  -1   6  19   85.13    6.34
  -1  -6  19   82.15    6.34
  -1   6  18    1.50    4.63
  -1  -6  18    2.22    4.08
  -1   6  17  177.15    8.16
  -1  -6  17  188.93    8.26
  -1   6  16   -2.66    4.57
  -1  -6  16    4.50    4.13
  -1   6  15  140.55    7.55
  -1  -6  15  151.12    7.71
  -1   6  14   26.09    2.59
  -1  -6  14   27.50    3.36
  -1   6  13    6.13    2.01
  -1  -6  13    4.67    4.34
  -1   6  12  105.63    5.89
  -1  -6  12  107.19    6.74
  -1   6  11   37.63    2.99
  -1  -6  11   36.02    3.68
  -1   6  10   43.39    2.96
  -1  -6  10   44.27    3.68
  -1   6   9   42.73    3.93
  -1  -6   9   39.85    3.58
  -1   6   8   30.95    2.92
  -1  -6   8   40.12    3.38
  -1   6   7  129.37    6.13
  -1  -6   7  118.38    6.40
  -1   6   6    5.98    1.93
  -1  -6   6    3.22    3.99
  -1   6   5  107.80    5.50
  -1  -6   5  106.01    6.03
  -1   6   4   20.13    2.31
  -1  -6   4   15.02    3.10
  -1   6   3   31.83    2.73
  -1  -6   3   27.38    3.45
  -1   6   2  232.23    7.80
  -1  -6   2  236.65    8.33
  -1   6   1    2.35    3.16
  -1  -6   1   -2.40    4.19
  -1   6   0  172.01    6.84
  -1  -6   0  164.19    7.36
  -1   6  -1  104.94    6.02
  -1  -6  -1  110.91    6.81
  -1   6  -2  486.44   11.25
  -1  -6  -2  494.42   11.50
  -1   6  -3   38.70    3.49
  -1  -6  -3   43.31    4.03
  -1   6  -4  571.44   11.88
  -1  -6  -4  556.49   12.09
  -1   6  -5   91.17    5.58
  -1  -6  -5   88.97    6.35
  -1   6  -6    2.57    3.71
  -1  -6  -6   -0.51    4.50
  -1   6  -7  397.84   10.33
  -1  -6  -7  381.92   10.51
  -1   6  -8  187.98    7.43
  -1  -6  -8  200.26    8.34
  -1   6  -9  473.10   11.19
  -1  -6  -9  436.95   11.20
  -1   6 -10   70.26    5.12
  -1  -6 -10   61.29    6.07
  -1   6 -11   98.82    5.98
  -1  -6 -11   94.72    6.81
  -1   6 -12  504.21   11.58
  -1  -6 -12  503.98   11.71
  -1   6 -13   25.02    2.69
  -1  -6 -13   16.59    3.39
  -1   6 -14  232.24    8.02
  -1  -6 -14  214.75    8.59
  -1   6 -15    6.10    4.96
  -1  -6 -15    6.57    4.93
  -1   6 -16   50.94    4.12
  -1  -6 -16   52.93    4.02
  -1   6 -17   91.30    6.85
  -1  -6 -17   98.48    6.46
  -1   6 -18   29.77    3.88
  -1  -6 -18   27.04    3.81
  -1   6 -19   68.81    6.29
  -1  -6 -19   72.48    6.16
  -1   6 -20    4.97    4.60
  -1  -6 -20    5.47    4.61
  -1   6 -21   33.78    3.95
  -1  -6 -21   26.04    3.89
  -1   6 -22    8.91    3.51
  -1  -6 -22    5.43    4.82
  -1   6 -23   63.47    6.25
  -1  -6 -23   47.61    4.13
  -1   6 -24    4.17    5.19
  -1  -6 -24    2.05    4.97
  -1   6 -25    2.74    5.62
  -1  -6 -25   -2.38    5.38
  -1   6 -26  234.33   10.10
  -1  -6 -26  225.75    9.47
  -1   6 -27    2.04    5.62
  -1  -6 -27    1.22    6.22
  -1   6 -28   36.22    4.24
  -1  -6 -28   28.57    4.55
  -1   6 -29   10.75    4.21
  -1  -6 -29   18.49    3.89
  -1   6 -30    3.26    5.77
  -1  -6 -30    0.33    5.42
  -1   6 -31   49.26    4.93
  -1  -6 -31   55.95    4.84
  -1   6 -32   27.03    4.86
  -1  -6 -32   37.46    4.42
  -1   7  22  116.45    8.80
  -1  -7  22  105.19    8.44
  -1   7  21  177.07    9.66
  -1  -7  21  175.25    9.49
  -1   7  20    7.37    6.39
  -1  -7  20    9.35    4.07
  -1   7  19   -9.39    6.17
  -1  -7  19    2.39    5.67
  -1   7  18   43.31    4.96
  -1  -7  18   55.38    4.76
  -1   7  17   79.27    5.42
  -1  -7  17   77.53    7.55
  -1   7  16   38.66    4.52
  -1  -7  16   35.99    4.53
  -1   7  15  164.05    9.44
  -1  -7  15  186.06    9.36
  -1   7  14    0.06    6.63
  -1  -7  14    6.48    6.62
  -1   7  13  261.71   10.42
  -1  -7  13  275.51   10.56
  -1   7  12  172.29    9.77
  -1  -7  12  201.12    9.57
  -1   7  11  242.54   10.36
  -1  -7  11  243.09   10.62
  -1   7  10   84.30    7.96
  -1  -7  10   92.14    7.38
  -1   7   9    4.91    6.49
  -1  -7   9   22.67    4.27
  -1   7   8   32.59    4.19
  -1  -7   8   43.56    4.10
  -1   7   7    4.60    5.09
  -1  -7   7    4.33    4.82
  -1   7   6   -1.49    5.73
  -1  -7   6   15.86    3.57
  -1   7   5    8.53    3.48
  -1  -7   5    4.16    4.84
  -1   7   4    6.29    5.29
  -1  -7   4    2.87    4.91
  -1   7   3  153.06    8.30
  -1  -7   3  153.81    8.09
  -1   7   2   48.42    4.20
  -1  -7   2   33.17    4.26
  -1   7   1  109.62    7.06
  -1  -7   1   98.56    7.32
  -1   7   0    3.38    4.64
  -1  -7   0    1.54    4.85
  -1   7  -1   17.02    3.57
  -1  -7  -1   18.32    3.57
  -1   7  -2   10.72    3.91
  -1  -7  -2   17.55    3.61
  -1   7  -3   73.58    6.93
  -1  -7  -3   71.45    6.77
  -1   7  -4   26.58    3.75
  -1  -7  -4   18.01    3.83
  -1   7  -5   -2.73    5.51
  -1  -7  -5    9.18    3.53
  -1   7  -6   95.40    7.21
  -1  -7  -6   93.25    6.96
  -1   7  -7    6.06    3.63
  -1  -7  -7   -9.24    4.92
  -1   7  -8  134.09    7.77
  -1  -7  -8  126.29    7.77
  -1   7  -9   30.71    4.37
  -1  -7  -9   25.19    4.28
  -1   7 -10   33.96    4.43
  -1  -7 -10   41.80    4.16
  -1   7 -11   -5.18    5.62
  -1  -7 -11    1.09    5.11
  -1   7 -12   16.28    4.20
  -1  -7 -12   20.26    4.04
  -1   7 -13   24.81    4.14
  -1  -7 -13   17.19    4.15
  -1   7 -14   23.37    4.44
  -1  -7 -14   21.30    4.90
  -1   7 -15   71.20    5.16
  -1  -7 -15   82.14    8.02
  -1   7 -16   65.29    6.46
  -1  -7 -16   42.70    4.82
  -1   7 -17   63.17    4.91
  -1  -7 -17   61.14    4.66
  -1   7 -18    3.84    5.40
  -1  -7 -18   -3.97    5.56
  -1   7 -19   48.93    4.92
  -1  -7 -19   49.05    4.74
  -1   7 -20    3.55    6.19
  -1  -7 -20   13.46    3.87
  -1   7 -21    0.26    5.88
  -1  -7 -21    2.66    5.37
  -1   7 -22   21.10    4.59
  -1  -7 -22   25.93    4.33
  -2   0  46   20.21    4.45
  -2   0  45    7.65    5.19
  -2   0  44   89.59    7.74
  -2   0  43   -2.96    5.74
  -2   0  42  182.69    9.13
  -2   0  41    0.51    3.12
  -2   0  40  336.13   10.42
  -2   0  39    4.97    2.32
  -2   0  38  373.22   10.28
  -2   0  37    1.65    2.60
  -2   0  36    0.20    2.71
  -2   0  35    4.46    3.20
  -2   0  34 1450.33   19.14
  -2   0  33    7.82    2.48
  -2   0  32  135.18    6.25
  -2   0  31   -0.17    3.77
  -2   0  30  660.96   12.49
  -2   0  29    4.35    3.73
  -2   0  28  963.75   14.99
  -2   0  27   -0.33    3.32
  -2   0  26  698.37   12.95
  -2   0  25    0.67    3.11
  -2   0  24  183.84    6.91
  -2   0  23   -3.16    3.06
  -2   0  22  150.66    6.16
  -2   0  21    3.26    2.57
  -2   0  20   78.95    4.91
  -2   0  19   -4.28    2.93
   2   0 -19   -0.32    2.48
  -2   0  18 1035.91   15.66
   2   0 -18 1337.14   14.48
   2   0 -17   -1.58    2.23
  -2   0  17    0.55    2.60
   2   0 -16  180.60    5.38
  -2   0  16  151.53    6.21
  -2   0  15   -1.01    2.11
   2   0 -15    0.13    2.01
  -2   0  14   43.55    3.69
   2   0 -14   62.10    3.31
  -2   0  13    1.30    1.88
   2   0 -13    1.90    1.52
  -2   0  12   16.03    1.88
   2   0 -12   22.06    1.66
   2   0 -11    1.04    1.69
  -2   0  11    2.70    1.33
  -2   0  10   78.94    4.23
   2   0 -10   96.24    3.74
  -2   0   9    0.86    2.02
   2   0  -9   -1.11    1.73
   2   0  -8  671.72    9.10
  -2   0   8  488.31   10.37
   2   0  -7    2.80    1.18
  -2   0   7    0.74    2.01
  -2   0   6  236.87    7.99
   2   0  -6  352.24    6.55
   2   0  -5   -2.04    1.44
  -2   0   5    0.53    2.04
   2   0  -4  183.11    4.82
  -2   0   4  103.53    6.14
  -2   0   3   -1.75    2.12
   2   0  -3   -3.34    1.53
  -2   0   2  228.28    8.57
   2   0  -2  -39.82   10.45
  -2   0   1   -1.51    2.09
   2   0  -1   -1.30    1.61
  -2   0   0  359.60    9.44
   2   0   0  503.24    8.36
   2   0   1    2.26    2.16
  -2   0  -1   -2.22    2.74
   2   0   2 3187.70   38.81
  -2   0  -2 2849.21   40.30
  -2   0  -3   -0.55    2.51
   2   0   3    1.82    1.45
   2   0   4   73.46    3.51
  -2   0  -4   76.58    3.62
   2   0   5   -2.42    1.65
  -2   0  -5   -1.60    2.03
   2   0   6   55.48    3.18
  -2   0  -6   57.86    3.26
   2   0   7    0.43    1.59
  -2   0  -7    1.06    1.93
  -2   0  -8  134.02    4.34
   2   0   8  121.76    4.30
   2   0   9    1.18    1.78
  -2   0  -9    1.72    1.42
  -2   0 -10  847.08   10.29
   2   0  10  835.03   10.87
   2   0  11    1.37    1.48
  -2   0 -11   -1.56    2.33
  -2   0 -12 1574.72   19.85
   2   0  12 1534.38   14.58
  -2   0 -13   -0.73    2.34
   2   0  13   -0.85    2.19
   2   0  14 1211.82   13.32
  -2   0 -14 1236.48   12.94
   2   0  15    2.45    1.98
  -2   0 -15    2.64    2.83
   2   0  16 4905.71   38.14
  -2   0 -16 5052.36   53.05
   2   0  17   -0.18    2.69
  -2   0 -17   -0.58    2.96
  -2   0 -18   62.06    3.86
   2   0  18   69.75    3.83
  -2   0 -19   -0.58    2.62
   2   0  19   -0.01    2.20
  -2   0 -20   12.87    1.90
  -2   0 -21    1.17    2.55
  -2   0 -22  170.61    5.96
  -2   0 -23   -2.47    2.64
  -2   0 -24   98.87    4.90
  -2   0 -25   -3.76    3.23
  -2   0 -26  661.08   11.18
  -2   0 -27   -0.14    2.86
  -2   0 -28  310.24    8.14
  -2   0 -29   -2.73    3.28
  -2   0 -30  731.61   12.55
  -2   0 -31    0.35    3.13
  -2   0 -32   38.14    3.72
  -2   0 -33    0.23    2.39
  -2   0 -34  100.20    5.54
  -2   0 -35    2.00    2.49
  -2   0 -36   -1.36    2.66
  -2   0 -37    0.47    2.37
  -2   0 -38   27.97    2.27
  -2   0 -39    0.75    2.52
  -2   0 -40   21.59    2.37
  -2   0 -41   -1.82    1.99
  -2   0 -42   35.91    2.79
  -2   0 -43    4.07    5.52
  -2   0 -44    5.68    5.94
  -2   0 -45    5.42    5.31
  -2   0 -46   12.61    4.19
  -2   0 -47   -3.91    5.95
  -2   1  46    4.45    4.01
  -2  -1  46  -10.30    5.73
  -2   1  45   -1.78    5.72
  -2  -1  45   -2.08    5.80
  -2   1  44   -0.37    5.39
  -2  -1  44   -4.71    5.73
  -2   1  43   13.28    4.35
  -2  -1  43   13.98    4.18
  -2   1  42   25.73    4.46
  -2  -1  42   34.09    4.67
  -2   1  41   -0.25    2.98
  -2  -1  41   -5.57    3.16
  -2   1  40   20.80    3.11
  -2  -1  40   37.82    2.87
  -2   1  39   67.76    5.81
  -2  -1  39   72.34    5.10
  -2   1  38    2.97    2.95
  -2  -1  38   -0.97    2.85
  -2   1  37   16.64    2.46
  -2  -1  37   16.52    2.40
  -2   1  36  160.42    7.61
  -2  -1  36  153.18    7.00
  -2   1  35  287.48   10.11
  -2  -1  35  332.86    9.42
  -2   1  34  192.82    8.17
  -2  -1  34  218.37    7.85
  -2   1  33   49.74    4.89
  -2  -1  33   51.89    4.53
  -2   1  32   79.50    5.42
  -2  -1  32   75.13    5.16
  -2   1  31  138.12    6.05
  -2  -1  31  136.48    5.94
  -2   1  30    2.98    2.48
  -2  -1  30    6.34    2.13
  -2   1  29   87.96    5.55
  -2  -1  29   95.65    5.29
  -2   1  28    7.65    1.75
  -2  -1  28    3.56    3.23
  -2   1  27  420.19   11.71
  -2  -1  27  554.48   10.94
  -2   1  26    6.00    1.82
  -2  -1  26    2.32    3.45
  -2   1  25  273.20    9.10
  -2  -1  25  327.84    8.34
  -2   1  24  180.54    7.83
  -2  -1  24  227.08    7.25
  -2   1  23  181.66    7.34
  -2  -1  23  211.16    6.82
  -2   1  22  110.04    6.00
  -2  -1  22  144.96    5.82
  -2   1  21  108.95    5.70
  -2  -1  21  127.73    5.44
  -2   1  20    6.54    1.51
  -2  -1  20    6.16    1.98
  -2   1  19    5.37    1.51
  -2  -1  19    7.92    1.89
  -2   1  18   70.07    4.75
   2   1 -18   99.73    4.57
  -2  -1  18   94.92    4.56
   2  -1 -18   86.61    4.55
   2   1 -17   48.24    3.47
  -2   1  17   35.19    3.46
  -2  -1  17   45.42    3.52
   2  -1 -17   47.29    3.25
   2   1 -16  143.06    5.37
  -2   1  16  134.25    5.29
   2  -1 -16  156.47    5.21
  -2  -1  16  144.41    5.51
   2   1 -15  817.88   11.95
  -2   1  15  679.31   12.99
  -2  -1  15  852.56   11.68
   2  -1 -15  867.52   11.43
  -2   1  14  764.62   13.63
   2   1 -14  926.82   12.83
   2  -1 -14  986.07   12.12
  -2  -1  14  939.69   12.22
   2   1 -13 1852.34   25.05
  -2   1  13 1507.04   18.78
   2  -1 -13 1883.56   23.78
  -2  -1  13 1883.14   23.87
   2   1 -12    4.66    1.71
  -2   1  12    1.02    2.73
   2  -1 -12    0.65    2.61
  -2  -1  12   -0.32    2.67
  -2   1  11 1139.37   16.26
   2   1 -11 1356.62   21.43
  -2  -1  11 1456.35   14.33
   2  -1 -11 1344.93   14.91
   2   1 -10   13.46    1.66
  -2   1  10    8.80    1.92
   2  -1 -10    7.87    1.80
  -2  -1  10   13.06    1.86
   2   1  -9  977.01   12.73
  -2   1   9  923.51   12.66
   2  -1  -9  842.63   13.46
  -2  -1   9 1036.60   11.88
  -2   1   8    8.22    1.73
   2   1  -8    7.04    1.66
  -2  -1   8    9.12    1.79
   2  -1  -8    5.63    1.50
   2   1  -7    6.16    1.47
  -2   1   7    6.26    1.73
  -2  -1   7    6.11    1.48
   2  -1  -7    5.72    1.54
  -2   1   6    7.06    1.69
   2   1  -6    9.03    1.38
  -2  -1   6    5.38    1.58
   2  -1  -6    6.74    1.53
   2   1  -5   82.99    5.12
  -2   1   5  103.48    4.91
   2  -1  -5   35.18    4.11
  -2  -1   5  117.56    4.61
   2   1  -4    0.85    1.72
  -2   1   4    4.05    1.60
   2  -1  -4   -0.32    1.76
  -2  -1   4   -2.87    1.89
   2   1  -3  140.70    6.22
  -2   1   3  149.61    6.25
   2  -1  -3   31.57    5.31
  -2  -1   3  182.49    5.62
  -2   1   2  357.67    9.41
   2   1  -2  307.77    9.78
  -2  -1   2  454.45    8.43
   2  -1  -2  141.43   11.19
  -2   1   1 2091.59   31.69
   2   1  -1 1859.90   33.25
   2  -1  -1 1431.21   35.82
  -2  -1   1 2792.03   28.00
  -2   1   0 2098.33   32.09
   2   1   0 1865.64   33.48
   2  -1   0 1846.43   33.85
  -2  -1   0 2888.62   27.94
  -2   1  -1 1242.69   16.97
   2   1   1 1130.83   17.97
  -2  -1  -1 1710.77   21.00
   2  -1   1 1381.74   16.83
  -2   1  -2   29.13    2.43
   2   1   2    5.23    2.64
   2  -1   2   35.61    3.12
  -2  -1  -2   45.32    3.14
   2   1   3  181.31   10.10
  -2   1  -3  346.75    8.72
   2  -1   3  445.01    8.20
  -2  -1  -3  457.06    7.63
  -2   1  -4    7.68    1.57
   2   1   4    1.27    2.11
   2  -1   4    8.16    1.36
  -2  -1  -4    6.46    1.50
   2   1   5   -1.39    1.69
  -2   1  -5   -0.64    1.89
  -2  -1  -5    2.46    1.81
   2  -1   5    0.53    1.52
   2   1   6  115.28    5.33
  -2   1  -6  135.37    4.94
  -2  -1  -6  144.97    4.60
   2  -1   6  154.43    4.79
   2   1   7    6.95    1.53
  -2   1  -7   13.10    1.63
   2  -1   7   12.00    1.43
  -2  -1  -7   13.31    1.54
  -2   1  -8   86.72    4.16
   2   1   8   72.34    4.18
   2  -1   8  104.40    3.87
  -2  -1  -8  102.36    3.82
  -2   1  -9    6.58    1.43
   2   1   9    8.22    1.16
   2  -1   9    6.47    1.22
  -2  -1  -9    5.90    1.39
   2   1  10    6.46    1.31
  -2   1 -10    5.37    1.65
  -2  -1 -10    7.04    1.40
   2  -1  10    4.96    1.31
  -2   1 -11  104.64    4.39
   2   1  11  105.79    4.21
  -2  -1 -11  105.44    4.22
   2  -1  11  102.76    4.11
   2   1  12   40.96    3.03
  -2   1 -12   49.15    3.35
   2  -1  12   53.85    3.18
  -2  -1 -12   49.02    3.03
   2   1  13  295.04    6.79
  -2   1 -13  305.71    6.93
  -2  -1 -13  307.94    6.68
   2  -1  13  319.96    6.80
   2   1  14   33.47    2.85
  -2   1 -14   32.60    2.19
   2  -1  14   30.58    2.12
  -2  -1 -14   32.33    3.03
   2   1  15  188.41    5.60
  -2   1 -15  180.08    5.66
  -2  -1 -15  187.25    5.56
   2  -1  15  195.43    5.58
   2   1  16  454.49    8.36
  -2   1 -16  449.87    8.44
  -2  -1 -16  465.59    8.46
   2  -1  16  462.81    8.46
  -2   1 -17   87.87    4.58
   2   1  17   97.87    4.30
  -2  -1 -17   90.15    4.38
   2  -1  17   97.09    4.39
  -2   1 -18   17.10    2.03
   2   1  18   15.71    1.83
  -2  -1 -18   12.61    3.04
   2  -1  18   15.16    1.73
  -2   1 -19   -3.39    2.52
  -2  -1 -19    1.31    2.28
  -2   1 -20   17.48    1.98
  -2  -1 -20   16.15    1.93
  -2   1 -21   -2.74    2.91
  -2  -1 -21    3.75    1.92
  -2   1 -22    0.95    2.99
  -2  -1 -22    2.81    2.82
  -2   1 -23  465.11    9.48
  -2  -1 -23  444.76    9.05
  -2   1 -24  115.04    5.26
  -2  -1 -24  113.54    5.27
  -2   1 -25  229.12    7.21
  -2  -1 -25  239.02    7.05
  -2   1 -26  155.08    6.35
  -2  -1 -26  154.02    6.09
  -2   1 -27  414.50    9.28
  -2  -1 -27  413.52    9.20
  -2   1 -28    2.89    3.42
  -2  -1 -28    4.18    3.08
  -2   1 -29  635.45   11.64
  -2  -1 -29  632.30   11.55
  -2   1 -30  110.91    5.95
  -2  -1 -30  123.14    5.76
  -2   1 -31  200.86    7.10
  -2  -1 -31  209.02    7.28
  -2   1 -32    1.84    2.49
  -2  -1 -32    2.04    2.45
  -2   1 -33   14.28    2.03
  -2  -1 -33   13.75    1.96
  -2   1 -34  165.63    6.41
  -2  -1 -34  161.46    6.56
  -2   1 -35   30.06    2.68
  -2  -1 -35   27.82    2.67
  -2   1 -36  238.00    8.25
  -2  -1 -36  230.86    7.83
  -2   1 -37   93.53    5.55
  -2  -1 -37   85.96    5.48
  -2   1 -38    8.88    2.17
  -2  -1 -38    7.80    2.41
  -2   1 -39  808.99   14.95
  -2  -1 -39  748.76   14.47
  -2   1 -40   56.41    3.69
  -2  -1 -40   64.59    5.14
  -2   1 -41  609.47   13.42
  -2  -1 -41  596.22   13.22
  -2   1 -42   47.05    4.76
  -2  -1 -42   47.18    4.80
  -2   1 -43  324.74   11.34
  -2  -1 -43  306.93   11.08
  -2   1 -44    5.13    5.71
  -2  -1 -44   -0.28    6.00
  -2   1 -45  177.32    9.26
  -2  -1 -45  176.43    9.68
  -2   1 -46   13.73    4.19
  -2  -1 -46    8.32    4.12
  -2   2  44   51.60    5.02
  -2  -2  44   54.29    5.14
  -2   2  43  118.31    8.50
  -2  -2  43  115.08    8.05
  -2   2  42   57.47    5.25
  -2  -2  42   78.30    7.34
  -2   2  41   96.43    7.89
  -2  -2  41  108.72    7.97
  -2   2  40  400.79   12.22
  -2  -2  40  411.03   12.26
  -2   2  39   63.78    5.07
  -2  -2  39  114.44    6.47
  -2   2  38  144.52    9.11
  -2  -2  38  188.67    7.84
  -2   2  37   62.44    4.70
  -2  -2  37   93.89    5.90
  -2   2  36  277.55   11.67
  -2  -2  36  382.85   10.56
  -2   2  35   23.51    2.96
  -2  -2  35   28.52    2.73
  -2   2  34   15.30    2.37
  -2  -2  34   19.59    2.30
  -2   2  33   13.08    2.07
  -2  -2  33   15.11    2.11
  -2   2  32   -2.61    2.63
  -2  -2  32    2.22    2.44
  -2   2  31   36.49    2.83
  -2  -2  31   47.50    4.32
  -2   2  30    3.36    2.68
  -2  -2  30    4.09    1.90
  -2   2  29  272.46    8.20
  -2  -2  29  284.82    8.35
  -2   2  28  151.95    7.61
  -2  -2  28  205.49    7.39
  -2   2  27  108.24    6.33
  -2  -2  27  128.65    6.43
  -2   2  26  366.91   11.03
  -2  -2  26  451.41   10.21
  -2   2  25   50.63    4.93
  -2  -2  25   63.06    4.94
  -2   2  24  125.85    6.08
  -2  -2  24  144.89    5.93
  -2   2  23    2.45    2.05
  -2  -2  23   -3.87    3.02
  -2   2  22  526.69   12.22
  -2  -2  22  629.38   11.11
  -2   2  21   58.84    4.49
  -2  -2  21   74.69    4.74
  -2   2  20   10.95    1.80
  -2  -2  20   15.77    2.35
  -2   2  19   17.86    2.06
  -2  -2  19   19.90    2.22
  -2   2  18   -1.68    1.85
  -2  -2  18   -1.21    2.62
  -2   2  17   55.79    4.40
  -2  -2  17   74.69    4.27
  -2   2  16    6.89    1.56
  -2  -2  16    3.23    2.98
  -2   2  15  146.24    5.41
  -2  -2  15  154.23    5.59
  -2   2  14   12.55    1.74
   2   2 -14   12.53    2.08
   2  -2 -14   12.26    1.83
  -2  -2  14   21.49    2.65
   2   2 -13   62.18    4.82
  -2   2  13   66.58    4.30
  -2  -2  13   81.02    7.21
   2  -2 -13   79.10    4.29
   2   2 -12   70.86    4.65
  -2   2  12   70.47    4.24
   2  -2 -12   76.40    4.20
  -2  -2  12   80.29    4.40
  -2   2  11  157.55    5.97
   2   2 -11  134.14    6.34
   2  -2 -11  174.37    6.04
  -2  -2  11  182.52    5.75
   2   2 -10   96.80    5.90
  -2   2  10  111.60    5.31
   2  -2 -10  132.98    5.24
  -2  -2  10  138.78    5.21
   2   2  -9   22.24    2.53
  -2   2   9   31.11    2.97
   2  -2  -9   35.07    3.29
  -2  -2   9   38.26    3.48
  -2   2   8   82.65    4.36
   2   2  -8   58.40    4.94
  -2  -2   8   91.70    4.20
   2  -2  -8   72.56    4.73
   2   2  -7    6.86    1.82
  -2   2   7    6.55    1.64
  -2  -2   7    5.24    1.74
   2  -2  -7    3.63    2.56
   2   2  -6  212.57   11.36
  -2   2   6  434.50    9.51
   2  -2  -6  405.40   10.16
  -2  -2   6  485.63    8.95
  -2   2   5 1589.07   17.47
   2   2  -5  725.04   21.58
   2  -2  -5 1329.96   19.39
  -2  -2   5 1748.18   23.72
   2   2  -4  474.29   18.51
  -2   2   4 1166.97   15.08
   2  -2  -4  931.73   16.49
  -2  -2   4 1255.94   14.03
   2   2  -3    0.80    3.19
  -2   2   3    9.12    2.07
  -2  -2   3   12.37    2.09
   2  -2  -3    3.06    2.93
   2   2  -2  245.91   19.78
  -2   2   2 1285.55   15.54
  -2  -2   2 1379.27   14.67
   2  -2  -2  932.68   17.74
   2   2  -1  707.58   24.27
  -2   2   1 1984.24   27.11
  -2  -2   1 2242.83   25.68
   2  -2  -1 1713.15   20.85
  -2   2   0  624.54   10.90
   2   2   0  204.17   13.39
   2  -2   0  572.99   11.16
  -2  -2   0  690.93   10.24
  -2   2  -1    5.03    1.54
   2   2   1   -2.39    2.43
  -2  -2  -1    7.40    1.68
   2  -2   1    7.76    1.48
   2   2   2   26.48    2.69
  -2   2  -2   46.16    3.24
  -2  -2  -2   54.58    3.10
   2  -2   2   43.66    3.24
   2   2   3   37.58    2.96
  -2   2  -3   60.68    3.77
   2  -2   3   62.48    3.75
  -2  -2  -3   74.40    3.57
  -2   2  -4   43.61    3.11
   2   2   4   26.72    2.66
   2  -2   4   43.72    3.28
  -2  -2  -4   45.99    3.24
   2   2   5  761.10   14.15
  -2   2  -5  998.98   12.90
   2  -2   5 1065.62   12.54
  -2  -2  -5 1092.32   12.25
   2   2   6   21.49    1.91
  -2   2  -6   18.75    1.90
   2  -2   6   22.42    1.89
  -2  -2  -6   20.63    1.93
  -2   2  -7    1.37    1.84
   2   2   7    2.73    1.33
  -2  -2  -7    2.36    2.03
   2  -2   7    3.53    1.24
  -2   2  -8    0.63    1.56
   2   2   8    1.38    2.08
   2  -2   8    2.44    1.20
  -2  -2  -8   -1.00    1.98
  -2   2  -9   94.92    4.40
   2   2   9   94.49    4.45
   2  -2   9  109.02    4.36
  -2  -2  -9  102.49    4.33
  -2   2 -10  235.76    6.30
   2   2  10  170.82    7.07
  -2  -2 -10  247.89    6.29
   2  -2  10  229.96    6.05
   2   2  11  107.64    4.76
  -2   2 -11  104.17    4.47
   2  -2  11  111.12    4.63
  -2  -2 -11  104.63    4.54
  -2   2 -12  503.15    9.07
   2   2  12  474.58    9.02
  -2  -2 -12  495.65    8.63
   2  -2  12  500.33    8.79
  -2   2 -13  457.21    8.87
   2   2  13  453.43    8.93
   2  -2  13  468.24    8.85
  -2  -2 -13  461.05    9.43
   2   2  14 1338.01   14.61
  -2   2 -14 1337.71   14.79
   2  -2  14 1366.05   14.92
  -2  -2 -14 1366.29   15.36
   2   2  15  418.58    8.59
  -2   2 -15  423.03    8.53
   2  -2  15  437.50    8.63
  -2  -2 -15  434.29    8.48
  -2   2 -16  263.05    6.82
  -2  -2 -16  267.42    6.97
  -2   2 -17  599.77   10.06
  -2  -2 -17  588.40   10.03
  -2   2 -18 1592.02   16.49
  -2  -2 -18 1578.05   22.84
  -2   2 -19   81.27    4.27
  -2  -2 -19   73.64    4.81
  -2   2 -20  166.77    5.77
  -2  -2 -20  165.73    5.94
  -2   2 -21  205.86    6.34
  -2  -2 -21  204.07    7.69
  -2   2 -22  314.50    7.80
  -2  -2 -22  303.50    7.81
  -2   2 -23   38.40    3.34
  -2  -2 -23   27.74    2.74
  -2   2 -24  442.36    9.28
  -2  -2 -24  440.62    9.63
  -2   2 -25  107.91    5.15
  -2  -2 -25  100.47    5.28
  -2   2 -26   61.32    4.01
  -2  -2 -26   49.46    4.26
  -2   2 -27   19.20    2.36
  -2  -2 -27   16.34    2.70
  -2   2 -28  872.78   13.64
  -2  -2 -28  838.29   13.68
  -2   2 -29  250.16    7.66
  -2  -2 -29  238.87    7.84
  -2   2 -30   -1.04    2.53
  -2  -2 -30   -0.84    2.68
  -2   2 -31   30.93    2.49
  -2  -2 -31   31.87    2.40
  -2   2 -32    6.49    1.92
  -2  -2 -32    3.24    1.91
  -2   2 -33  104.36    5.64
  -2  -2 -33  109.45    5.79
  -2   2 -34  145.71    6.70
  -2  -2 -34  146.12    6.56
  -2   2 -35   62.62    4.65
  -2  -2 -35   71.51    4.80
  -2   2 -36   23.10    2.36
  -2  -2 -36   22.25    2.30
  -2   2 -37   23.22    2.57
  -2  -2 -37   33.59    2.68
  -2   2 -38   46.89    4.34
  -2  -2 -38   43.07    4.27
  -2   2 -39    3.51    1.67
  -2  -2 -39    3.90    2.81
  -2   2 -40   10.84    2.34
  -2  -2 -40   11.50    2.32
  -2   2 -41    4.34    5.65
  -2  -2 -41   -1.14    5.43
  -2   2 -42   -0.23    6.07
  -2  -2 -42    6.37    4.15
  -2   2 -43    6.30    5.77
  -2  -2 -43    6.26    5.59
  -2   2 -44   19.65    4.32
  -2  -2 -44   15.95    4.16
  -2   2 -45  161.26    9.28
  -2  -2 -45  160.26    9.00
  -2   3  42   75.61    7.46
  -2  -3  42   78.93    7.45
  -2   3  41    5.61    6.01
  -2  -3  41    6.49    6.29
  -2   3  40   30.88    4.79
  -2  -3  40   40.26    4.70
  -2   3  39   15.80    3.92
  -2  -3  39    7.08    4.17
  -2   3  38    6.69    3.87
  -2  -3  38   14.39    3.93
  -2   3  37    2.86    3.84
  -2  -3  37    3.77    3.10
  -2   3  36   92.16    7.56
  -2  -3  36  142.99    7.09
  -2   3  35   65.26    6.52
  -2  -3  35   84.92    6.18
  -2   3  34   84.86    6.32
  -2  -3  34  101.84    5.96
  -2   3  33   14.64    2.44
  -2  -3  33   15.25    2.53
  -2   3  32   19.62    2.60
  -2  -3  32   20.93    2.34
  -2   3  31   45.23    3.55
  -2  -3  31   51.13    4.32
  -2   3  30   42.18    3.44
  -2  -3  30   50.35    4.68
  -2   3  29  297.26   10.32
  -2  -3  29  348.33    9.52
  -2   3  28    7.02    2.34
  -2  -3  28    7.88    2.42
  -2   3  27   37.96    2.92
  -2  -3  27   39.54    3.70
  -2   3  26   27.04    2.60
  -2  -3  26   33.33    2.67
  -2   3  25   15.95    2.07
  -2  -3  25   12.01    2.28
  -2   3  24  132.88    6.68
  -2  -3  24  153.77    6.43
  -2   3  23  327.09    9.97
  -2  -3  23  382.61    9.66
  -2   3  22  497.69   11.98
  -2  -3  22  571.58   11.40
  -2   3  21   32.65    2.85
  -2  -3  21   37.08    2.94
  -2   3  20  214.45    8.12
  -2  -3  20  268.83    7.87
  -2   3  19  101.53    5.65
  -2  -3  19  119.20    5.61
  -2   3  18  117.25    6.15
  -2  -3  18  145.89    5.85
  -2   3  17   59.20    4.59
  -2  -3  17   71.60    4.61
  -2   3  16   14.61    2.27
  -2  -3  16   19.80    2.36
  -2   3  15  162.08    6.99
  -2  -3  15  191.47    6.84
  -2   3  14  354.56    9.79
  -2  -3  14  408.07    9.36
  -2   3  13    4.28    3.16
  -2  -3  13    2.69    2.50
  -2   3  12 1678.81   19.97
  -2  -3  12 1929.28   26.62
  -2   3  11  704.72   13.12
  -2  -3  11  796.61   12.37
  -2   3  10  121.06    5.23
  -2  -3  10  111.61    5.28
  -2   3   9  394.26    9.60
  -2  -3   9  451.01    9.14
  -2   3   8   13.59    1.91
  -2  -3   8   15.05    2.24
  -2   3   7   86.93    4.95
  -2  -3   7   96.37    4.65
  -2   3   6   59.21    3.82
  -2  -3   6   60.48    3.95
  -2   3   5   23.05    1.90
  -2  -3   5   23.98    2.18
  -2   3   4  181.87    6.31
  -2  -3   4  203.26    6.30
   2   3  -3   19.73    3.16
  -2   3   3   38.18    3.38
   2  -3  -3   17.95    2.87
  -2  -3   3   39.87    3.55
   2   3  -2  245.44   12.73
  -2   3   2  550.96   10.39
  -2  -3   2  575.82    9.98
   2  -3  -2  554.35   10.40
  -2   3   1  212.39    6.39
   2   3  -1   88.24    8.21
   2  -3  -1  207.44    6.49
  -2  -3   1  217.47    6.36
  -2   3   0   40.78    3.28
   2   3   0   21.79    2.88
   2  -3   0   32.75    2.34
  -2  -3   0   41.88    3.37
   2   3   1  118.68    7.11
  -2   3  -1  176.60    6.15
  -2  -3  -1  184.39    5.85
   2  -3   1  185.20    5.98
   2   3   2  198.43    8.87
  -2   3  -2  261.64    7.50
   2  -3   2  295.81    7.40
  -2  -3  -2  291.40    7.20
   2   3   3  253.46    9.80
  -2   3  -3  345.40    8.37
   2  -3   3  382.08    8.34
  -2  -3  -3  373.08    8.06
  -2   3  -4    2.30    1.99
   2   3   4    0.33    2.79
  -2  -3  -4    2.73    2.53
   2  -3   4    2.73    2.34
  -2   3  -5  259.48    7.05
  -2  -3  -5  255.33    6.82
  -2   3  -6   11.97    1.62
  -2  -3  -6   15.93    1.89
  -2   3  -7   92.47    4.60
  -2  -3  -7   93.72    4.48
  -2   3  -8  212.32    6.41
  -2  -3  -8  215.11    6.37
  -2   3  -9   84.32    4.47
  -2  -3  -9   77.44    4.53
  -2   3 -10   27.28    1.98
  -2  -3 -10   29.51    2.32
  -2   3 -11   37.21    3.35
  -2  -3 -11   39.10    2.51
  -2   3 -12  269.53    7.15
  -2  -3 -12  272.45    7.11
  -2   3 -13   50.41    3.49
  -2  -3 -13   61.21    3.79
  -2   3 -14   60.01    3.87
  -2  -3 -14   63.16    4.02
  -2   3 -15    4.94    1.51
  -2  -3 -15    3.36    3.34
  -2   3 -16  222.77    6.64
  -2  -3 -16  230.59    7.18
  -2   3 -17   43.14    3.34
  -2  -3 -17   39.91    3.51
  -2   3 -18    3.25    2.50
  -2  -3 -18   -0.36    2.75
  -2   3 -19  172.83    6.11
  -2  -3 -19  169.06    6.27
  -2   3 -20    6.44    2.04
  -2  -3 -20    4.11    3.27
  -2   3 -21 1272.70   16.12
  -2  -3 -21 1263.76   16.03
  -2   3 -22  780.17   12.98
  -2  -3 -22  792.42   13.04
  -2   3 -23   36.16    2.52
  -2  -3 -23   24.41    2.73
  -2   3 -24    2.51    2.76
  -2  -3 -24   -0.23    3.09
  -2   3 -25  285.77    8.26
  -2  -3 -25  285.42    8.40
  -2   3 -26  393.78    9.82
  -2  -3 -26  375.21    9.58
  -2   3 -27  611.96   12.31
  -2  -3 -27  601.42   12.31
  -2   3 -28 1418.81   18.48
  -2  -3 -28 1397.15   18.28
  -2   3 -29   32.25    3.01
  -2  -3 -29   23.90    3.31
  -2   3 -30    2.69    3.06
  -2  -3 -30    7.17    1.95
  -2   3 -31   -4.85    2.73
  -2  -3 -31   -0.71    2.49
  -2   3 -32    2.47    1.96
  -2  -3 -32    1.29    1.84
  -2   3 -33   48.38    4.43
  -2  -3 -33   45.47    4.19
  -2   3 -34   -1.71    2.88
  -2  -3 -34   -0.97    2.58
  -2   3 -35    5.80    2.16
  -2  -3 -35    5.65    2.31
  -2   3 -36   69.59    5.37
  -2  -3 -36   75.25    5.01
  -2   3 -37  114.17    6.74
  -2  -3 -37  127.90    6.88
  -2   3 -38  309.95   11.17
  -2  -3 -38  313.35   11.31
  -2   3 -39  234.74   10.58
  -2  -3 -39  224.91   10.31
  -2   3 -40    9.11    4.41
  -2  -3 -40    4.84    4.33
  -2   3 -41  184.28    9.56
  -2  -3 -41  185.08    9.46
  -2   3 -42  146.49    9.07
  -2  -3 -42  144.65    8.86
  -2   4  38    9.22    6.93
  -2  -4  38   22.10    4.44
  -2   4  37   90.57    8.65
  -2  -4  37  129.79    8.60
  -2   4  36   39.08    4.92
  -2  -4  36   43.81    4.88
  -2   4  35   71.61    5.64
  -2  -4  35   85.61    7.70
  -2   4  34   89.20    8.28
  -2  -4  34  124.61    8.29
  -2   4  33   -7.74    5.82
  -2  -4  33    7.43    3.89
  -2   4  32    6.04    2.57
  -2  -4  32    5.91    2.29
  -2   4  31   48.98    3.88
  -2  -4  31   74.72    5.29
  -2   4  30   26.83    3.15
  -2  -4  30   32.15    2.74
  -2   4  29   92.67    6.67
  -2  -4  29  131.18    6.50
  -2   4  28    8.02    2.53
  -2  -4  28    9.53    2.38
  -2   4  27  108.39    6.21
  -2  -4  27  115.23    6.17
  -2   4  26   30.47    3.05
  -2  -4  26   36.26    2.89
  -2   4  25  207.55    8.33
  -2  -4  25  208.18    7.74
  -2   4  24  179.88    8.30
  -2  -4  24  199.26    7.50
  -2   4  23   -0.84    2.95
  -2  -4  23   -3.48    2.70
  -2   4  22   96.56    5.70
  -2  -4  22  113.53    5.65
  -2   4  21    6.14    1.89
  -2  -4  21    5.82    1.77
  -2   4  20  127.83    6.40
  -2  -4  20  138.88    6.34
  -2   4  19   -1.24    2.50
  -2  -4  19   -3.48    2.70
  -2   4  18  162.94    7.19
  -2  -4  18  193.93    7.15
  -2   4  17   56.21    4.39
  -2  -4  17   58.77    4.69
  -2   4  16   82.08    4.91
  -2  -4  16   85.72    5.29
  -2   4  15   54.10    4.32
  -2  -4  15   62.48    4.48
  -2   4  14   31.30    2.61
  -2  -4  14   38.72    2.77
  -2   4  13  161.92    6.58
  -2  -4  13  182.30    6.71
  -2   4  12  520.24   11.28
  -2  -4  12  578.58   11.22
  -2   4  11  282.39    8.82
  -2  -4  11  295.49    8.34
  -2   4  10  113.29    5.73
  -2  -4  10  106.43    5.64
  -2   4   9    3.74    2.76
  -2  -4   9    0.03    2.45
  -2   4   8  692.62   12.86
  -2  -4   8  729.97   12.52
  -2   4   7  772.84   13.32
  -2  -4   7  832.09   13.22
  -2   4   6  660.87   12.45
  -2  -4   6  740.61   12.41
  -2   4   5    4.11    2.05
  -2  -4   5    3.07    3.21
  -2   4   4   37.35    2.56
  -2  -4   4   37.24    3.59
  -2   4   3   18.80    2.04
  -2  -4   3   18.45    2.26
  -2   4   2  140.70    5.97
  -2  -4   2  153.19    5.90
  -2   4   1  166.37    6.32
  -2  -4   1  166.43    6.15
  -2   4   0   25.48    2.46
  -2  -4   0   29.69    2.46
  -2   4  -1  239.75    7.41
  -2  -4  -1  245.86    7.53
  -2   4  -2    3.21    1.64
  -2  -4  -2    2.20    2.82
  -2   4  -3  315.96    8.41
  -2  -4  -3  347.86    8.50
  -2   4  -4    2.54    2.56
  -2  -4  -4    1.86    2.83
  -2   4  -5  252.11    7.76
  -2  -4  -5  279.02    7.71
  -2   4  -6  107.36    5.46
  -2  -4  -6  114.55    5.40
  -2   4  -7   97.53    4.84
  -2  -4  -7   83.22    5.09
  -2   4  -8  256.76    7.74
  -2  -4  -8  282.28    7.88
  -2   4  -9   75.76    4.75
  -2  -4  -9   73.94    4.86
  -2   4 -10  288.64    8.18
  -2  -4 -10  310.89    8.40
  -2   4 -11  807.18   13.31
  -2  -4 -11  857.95   13.22
  -2   4 -12    3.81    2.77
  -2  -4 -12    1.07    3.19
  -2   4 -13  371.38    9.21
  -2  -4 -13  387.93    9.07
  -2   4 -14   42.29    3.68
  -2  -4 -14   44.14    4.03
  -2   4 -15  341.32    8.80
  -2  -4 -15  342.61    8.89
  -2   4 -16  257.41    7.83
  -2  -4 -16  246.27    7.69
  -2   4 -17  123.16    5.65
  -2  -4 -17  121.12    5.73
  -2   4 -18   -0.58    2.55
  -2  -4 -18    1.40    2.58
  -2   4 -19    5.25    1.93
  -2  -4 -19    6.06    1.87
  -2   4 -20  187.85    7.06
  -2  -4 -20  185.06    6.92
  -2   4 -21   59.85    4.63
  -2  -4 -21   69.43    4.62
  -2   4 -22   12.89    1.88
  -2  -4 -22   10.22    1.86
  -2   4 -23   68.58    4.81
  -2  -4 -23   60.94    4.47
  -2   4 -24   63.28    4.59
  -2  -4 -24   66.78    4.64
  -2   4 -25  167.14    7.06
  -2  -4 -25  154.41    6.54
  -2   4 -26   56.79    3.36
  -2  -4 -26   54.45    4.96
  -2   4 -27   70.19    5.00
  -2  -4 -27   73.90    5.15
  -2   4 -28   37.11    3.04
  -2  -4 -28   41.16    3.02
  -2   4 -29   45.37    3.26
  -2  -4 -29   46.92    4.40
  -2   4 -30   91.83    5.97
  -2  -4 -30   77.31    5.66
  -2   4 -31  146.85    7.20
  -2  -4 -31  137.86    7.22
  -2   4 -32  220.21    8.31
  -2  -4 -32  189.39    7.84
  -2   4 -33   41.18    3.33
  -2  -4 -33   46.52    4.32
  -2   4 -34   55.41    4.73
  -2  -4 -34   39.77    4.79
  -2   4 -35    8.24    4.08
  -2  -4 -35    4.90    5.85
  -2   4 -36  102.91    7.75
  -2  -4 -36  102.58    7.52
  -2   4 -37   16.84    4.61
  -2  -4 -37   22.23    4.40
  -2   4 -38  225.82   10.58
  -2  -4 -38  223.04   10.03
  -2   4 -39   87.18    7.94
  -2  -4 -39   72.20    5.76
  -2   5  33   89.71    8.09
  -2  -5  33   95.69    8.20
  -2   5  32    5.90    5.79
  -2  -5  32    0.00    6.00
  -2   5  31   58.56    4.94
  -2  -5  31   61.11    5.12
  -2   5  30   -5.12    5.74
  -2  -5  30   -3.98    5.51
  -2   5  29   89.66    7.69
  -2  -5  29   96.10    7.68
  -2   5  28   25.87    4.57
  -2  -5  28   28.33    4.36
  -2   5  27   13.80    4.57
  -2  -5  27   28.60    4.30
  -2   5  26  103.21    7.49
  -2  -5  26  123.55    8.02
  -2   5  25  -10.94    5.18
  -2  -5  25   -4.69    5.81
  -2   5  24  460.02   13.37
  -2  -5  24  495.18   13.16
  -2   5  23   92.64    6.83
  -2  -5  23  104.48    7.20
  -2   5  22   39.18    3.75
  -2  -5  22   49.70    4.46
  -2   5  21   91.10    6.28
  -2  -5  21   93.51    6.60
  -2   5  20   21.24    3.06
  -2  -5  20   22.32    3.84
  -2   5  19   34.60    3.29
  -2  -5  19   43.00    3.98
  -2   5  18    9.95    2.40
  -2  -5  18   14.03    2.31
  -2   5  17   -3.41    3.45
  -2  -5  17    2.79    1.99
  -2   5  16  170.88    7.42
  -2  -5  16  201.76    7.37
  -2   5  15    9.67    2.69
  -2  -5  15    7.30    2.20
  -2   5  14  237.51    8.77
  -2  -5  14  253.14    8.32
  -2   5  13   23.23    3.15
  -2  -5  13   27.91    2.62
  -2   5  12  349.64   10.55
  -2  -5  12  386.50   10.15
  -2   5  11    4.93    3.53
  -2  -5  11    2.35    3.33
  -2   5  10   63.79    5.17
  -2  -5  10   77.61    4.83
  -2   5   9   46.55    3.22
  -2  -5   9   44.00    4.16
  -2   5   8    5.58    2.07
  -2  -5   8    0.64    2.74
  -2   5   7  104.32    5.92
  -2  -5   7  117.61    5.91
  -2   5   6   65.16    5.16
  -2  -5   6   68.57    4.60
  -2   5   5   75.26    5.15
  -2  -5   5   85.55    4.72
  -2   5   4   57.30    4.57
  -2  -5   4   56.45    4.32
  -2   5   3    1.21    3.09
  -2  -5   3    3.06    2.58
  -2   5   2   18.37    2.41
  -2  -5   2   21.52    2.27
  -2   5   1   93.38    5.57
  -2  -5   1  103.52    5.46
  -2   5   0  302.80    9.34
  -2  -5   0  330.13    9.03
  -2   5  -1    1.61    2.93
  -2  -5  -1   -1.44    2.90
  -2   5  -2  120.58    6.32
  -2  -5  -2  141.51    6.41
  -2   5  -3  200.97    7.84
  -2  -5  -3  218.63    7.48
  -2   5  -4    3.68    2.71
  -2  -5  -4    3.27    2.39
  -2   5  -5   21.90    2.37
  -2  -5  -5   22.51    2.22
  -2   5  -6   26.84    2.80
  -2  -5  -6   25.49    2.71
  -2   5  -7  453.59   10.97
  -2  -5  -7  491.88   10.72
  -2   5  -8   23.78    3.08
  -2  -5  -8   24.59    2.99
  -2   5  -9  797.69   14.39
  -2  -5  -9  824.07   14.15
  -2   5 -10  162.70    6.99
  -2  -5 -10  141.57    6.76
  -2   5 -11   52.28    4.57
  -2  -5 -11   52.88    4.52
  -2   5 -12    6.69    2.11
  -2  -5 -12    2.80    2.91
  -2   5 -13   26.42    2.26
  -2  -5 -13   17.88    2.26
  -2   5 -14    3.32    2.56
  -2  -5 -14    2.00    2.93
  -2   5 -15    0.67    2.35
  -2  -5 -15    2.01    2.35
  -2   5 -16   15.82    2.26
  -2  -5 -16   18.53    2.24
  -2   5 -17   47.15    4.21
  -2  -5 -17   46.21    4.22
  -2   5 -18    2.80    2.66
  -2  -5 -18    0.02    3.11
  -2   5 -19  272.46    9.04
  -2  -5 -19  255.58    9.41
  -2   5 -20   30.53    3.03
  -2  -5 -20   27.15    3.88
  -2   5 -21  155.82    7.34
  -2  -5 -21  158.88    7.76
  -2   5 -22   34.46    3.40
  -2  -5 -22   35.32    4.32
  -2   5 -23  489.96   11.91
  -2  -5 -23  453.40   12.37
  -2   5 -24   49.30    4.87
  -2  -5 -24   43.83    4.21
  -2   5 -25   38.09    3.23
  -2  -5 -25   39.63    4.07
  -2   5 -26   42.77    3.41
  -2  -5 -26   40.76    4.15
  -2   5 -27   11.25    2.73
  -2  -5 -27    8.63    4.12
  -2   5 -28   34.51    4.41
  -2  -5 -28   34.63    4.48
  -2   5 -29   11.79    4.54
  -2  -5 -29  -11.50    7.40
  -2   5 -30  296.02   11.38
  -2  -5 -30  298.07   10.73
  -2   5 -31   -3.50    6.44
  -2  -5 -31   -7.21    5.91
  -2   5 -32   -0.83    5.96
  -2  -5 -32   -5.50    5.80
  -2   5 -33   12.91    3.94
  -2  -5 -33    6.80    5.59
  -2   5 -34   -4.50    6.14
  -2  -5 -34    7.00    5.54
  -2   6  26   -1.47    6.13
  -2  -6  26   -4.20    6.06
  -2   6  25   93.55    8.36
  -2  -6  25   83.65    8.31
  -2   6  24   -5.31    7.37
  -2  -6  24   13.86    4.58
  -2   6  23  311.31   12.28
  -2  -6  23  322.91   12.27
  -2   6  22   74.27    5.96
  -2  -6  22   85.45    7.72
  -2   6  21  101.14    9.06
  -2  -6  21  116.68    8.43
  -2   6  20  236.47   10.61
  -2  -6  20  244.49   10.86
  -2   6  19   -6.78    7.01
  -2  -6  19    3.77    5.88
  -2   6  18  259.17   11.00
  -2  -6  18  279.61   10.94
  -2   6  17   -1.62    6.17
  -2  -6  17   -2.11    6.08
  -2   6  16   24.46    2.80
  -2  -6  16   23.58    4.06
  -2   6  15   12.52    3.02
  -2  -6  15   14.06    4.01
  -2   6  14   69.66    5.68
  -2  -6  14   69.09    6.38
  -2   6  13   16.22    2.69
  -2  -6  13   12.97    3.90
  -2   6  12   49.69    3.53
  -2  -6  12   41.84    4.34
  -2   6  11    3.84    2.90
  -2  -6  11    7.72    3.39
  -2   6  10   24.88    3.08
  -2  -6  10   32.61    3.87
  -2   6   9    0.73    3.93
  -2  -6   9    2.10    3.69
  -2   6   8  110.81    6.99
  -2  -6   8  128.23    8.00
  -2   6   7   27.50    3.53
  -2  -6   7   31.21    4.00
  -2   6   6  271.44    9.98
  -2  -6   6  297.77   10.14
  -2   6   5   23.80    3.26
  -2  -6   5   25.64    4.06
  -2   6   4  277.83   10.10
  -2  -6   4  288.00   10.65
  -2   6   3  -10.76    3.73
  -2  -6   3   -3.15    4.79
  -2   6   2   28.52    2.87
  -2  -6   2   28.40    3.89
  -2   6   1   12.36    2.46
  -2  -6   1   13.35    3.56
  -2   6   0   -0.72    3.19
  -2  -6   0    1.74    4.63
  -2   6  -1  134.39    7.46
  -2  -6  -1  149.44    7.77
  -2   6  -2   30.58    3.06
  -2  -6  -2   32.53    3.79
  -2   6  -3   84.03    6.38
  -2  -6  -3   98.66    6.78
  -2   6  -4   23.46    3.03
  -2  -6  -4   21.26    4.06
  -2   6  -5   80.53    5.74
  -2  -6  -5   68.93    6.53
  -2   6  -6  214.50    8.79
  -2  -6  -6  235.35    9.41
  -2   6  -7   42.69    3.80
  -2  -6  -7   51.59    4.43
  -2   6  -8    5.47    2.56
  -2  -6  -8    9.60    3.58
  -2   6  -9  119.92    6.32
  -2  -6  -9  123.34    7.17
  -2   6 -10    4.52    3.03
  -2  -6 -10    4.21    5.06
  -2   6 -11   13.76    2.47
  -2  -6 -11   15.96    3.74
  -2   6 -12   16.16    2.82
  -2  -6 -12   21.81    3.91
  -2   6 -13  199.23    8.22
  -2  -6 -13  191.61    8.85
  -2   6 -14    5.21    2.40
  -2  -6 -14    0.26    5.42
  -2   6 -15   24.07    2.86
  -2  -6 -15   19.56    3.85
  -2   6 -16    1.35    2.97
  -2  -6 -16    4.19    3.50
  -2   6 -17   80.62    7.11
  -2  -6 -17   71.45    5.00
  -2   6 -18   21.45    4.25
  -2  -6 -18   17.91    4.14
  -2   6 -19   18.64    3.95
  -2  -6 -19    6.54    6.06
  -2   6 -20   43.75    5.03
  -2  -6 -20   43.44    4.93
  -2   6 -21   -1.07    6.21
  -2  -6 -21  -28.04    7.46
  -2   6 -22  232.30   10.12
  -2  -6 -22  195.66    9.98
  -2   6 -23    6.27    5.87
  -2  -6 -23    2.50    5.99
  -2   6 -24    7.35    5.13
  -2  -6 -24    2.38    5.52
  -2   6 -25    5.89    6.06
  -2  -6 -25    3.22    5.99
  -2   6 -26   -0.38    5.62
  -2  -6 -26    2.03    5.63
  -2   7  12   50.05    5.35
  -2  -7  12   52.14    5.13
  -2   7  11   37.11    4.69
  -2  -7  11   36.17    4.78
  -2   7  10   50.97    5.26
  -2  -7  10   57.83    5.10
  -2   7   9    6.21    5.81
  -2  -7   9    5.61    5.66
  -2   7   8   40.57    4.83
  -2  -7   8   44.25    4.99
  -2   7   7   80.34    5.49
  -2  -7   7   95.47    7.60
  -2   7   6   27.02    4.64
  -2  -7   6   24.26    4.65
  -2   7   5    7.07    5.99
  -2  -7   5    6.47    5.25
  -2   7   4    4.42    5.69
  -2  -7   4   -5.20    6.10
  -2   7   3   59.03    5.15
  -2  -7   3   62.05    5.11
  -2   7   2    7.60    5.84
  -2  -7   2    3.58    5.99
  -2   7   1   44.11    5.03
  -2  -7   1   39.58    4.84
  -2   7   0   13.31    4.55
  -2  -7   0   23.87    4.16
  -2   7  -1   22.46    4.67
  -2  -7  -1   25.48    4.35
  -2   7  -2   19.66    4.46
  -2  -7  -2   13.17    4.44
  -2   7  -3    5.43    4.34
  -2  -7  -3    6.44    5.81
  -2   7  -4    7.64    6.93
  -2  -7  -4  -14.78    7.70
  -2   7  -5  448.74   14.10
  -2  -7  -5  398.24   14.09
  -2   7  -6  369.76   12.99
  -2  -7  -6  379.20   13.13
  -2   7  -7   25.01    5.19
  -2  -7  -7   19.70    5.11
  -2   7  -8   88.93    7.90
  -2  -7  -8   71.30    5.56
  -2   7  -9   24.60    4.45
  -2  -7  -9   14.98    4.48
  -2   7 -10   41.73    4.90
  -2  -7 -10   35.73    5.25
  -2   7 -11  253.77   11.23
  -2  -7 -11  238.92   10.87
  -2   7 -12   -1.40    6.61
  -2  -7 -12    0.71    6.36
  -2   7 -13   27.27    5.03
  -2  -7 -13   30.13    4.91
  -3   0  40   17.98    4.47
  -3   0  39    2.63    5.85
  -3   0  38   -4.27    5.80
  -3   0  37    0.28    5.45
  -3   0  36   21.64    4.43
  -3   0  35   -3.81    5.60
  -3   0  34    4.55    3.67
  -3   0  33    0.52    3.73
  -3   0  32   39.08    3.76
  -3   0  31   -3.23    3.59
  -3   0  30   -5.06    3.64
  -3   0  29    0.70    3.22
  -3   0  28    7.01    2.61
  -3   0  27    2.72    3.35
  -3   0  26    4.24    3.46
  -3   0  25   -3.98    3.47
  -3   0  24   18.19    2.73
  -3   0  23    1.91    3.50
  -3   0  22  173.21    8.18
  -3   0  21   -2.02    3.29
  -3   0  20   32.55    2.92
  -3   0  19    0.57    2.79
  -3   0  18  239.94    9.52
  -3   0  17   -4.65    3.99
  -3   0  16 1268.55   20.71
  -3   0  15   -3.29    3.61
  -3   0  14   77.57    5.52
  -3   0  13    2.12    2.65
  -3   0  12   68.52    5.54
  -3   0  11    2.72    2.95
  -3   0  10  403.32   11.43
  -3   0   9    1.00    3.12
  -3   0   8  211.81    8.52
  -3   0   7   -0.10    3.44
  -3   0   6  869.67   17.51
  -3   0   5   -0.84    3.45
  -3   0   4  221.98   10.69
  -3   0   3    3.48    3.45
  -3   0   2  376.85   21.55
  -3   0   1   -5.23    3.33
  -3   0   0   99.49    5.70
  -3   0  -1   -3.01    2.93
  -3   0  -2  194.68    6.71
  -3   0  -3    0.77    2.86
  -3   0  -4  500.72   10.10
  -3   0  -5    3.67    2.83
  -3   0  -6  332.47    8.06
  -3   0  -7    0.93    2.96
  -3   0  -8  373.45    8.67
  -3   0  -9    3.16    2.66
  -3   0 -10   56.57    3.90
  -3   0 -11    3.22    2.56
  -3   0 -12  122.73    5.35
  -3   0 -13   -0.38    2.47
  -3   0 -14   61.34    4.09
  -3   0 -15   -6.26    2.74
  -3   0 -16    8.35    2.02
  -3   0 -17   -4.28    2.61
  -3   0 -18   33.56    2.58
  -3   0 -19   -2.10    2.78
  -3   0 -20  155.23    6.33
  -3   0 -21    3.39    2.65
  -3   0 -22   63.75    4.64
  -3   0 -23   -0.25    3.28
  -3   0 -24   31.19    3.03
  -3   0 -25   -1.52    3.11
  -3   0 -26    3.10    2.96
  -3   0 -27    4.03    3.01
  -3   0 -28    2.73    3.27
  -3   0 -29    1.19    3.47
  -3   0 -30  365.74   10.35
  -3   0 -31   -2.42    3.75
  -3   0 -32   -5.02    3.61
  -3   0 -33    1.06    3.57
  -3   0 -34  274.48    9.68
  -3   0 -35    1.65    4.13
  -3   0 -36  495.41   13.40
  -3   0 -37   -0.47    5.78
  -3   0 -38  115.91    8.36
  -3   0 -39    5.30    5.49
  -3   0 -40   -6.03    6.33
  -3   1  39   10.60    4.00
  -3  -1  39    2.92    5.93
  -3   1  38   86.20    8.05
  -3  -1  38   98.25    7.82
  -3   1  37    6.80    6.58
  -3  -1  37   -1.78    6.39
  -3   1  36    0.62    6.44
  -3  -1  36   11.87    4.33
  -3   1  35   66.71    5.71
  -3  -1  35   96.59    7.88
  -3   1  34   47.60    4.93
  -3  -1  34   49.47    4.89
  -3   1  33  383.13   17.08
  -3  -1  33  607.28   14.17
  -3   1  32  114.55    9.12
  -3  -1  32  165.02    8.20
  -3   1  31  355.22   15.43
  -3  -1  31  556.11   13.40
  -3   1  30   68.01    5.47
  -3  -1  30  105.89    7.01
  -3   1  29  176.13   10.90
  -3  -1  29  257.44    9.47
  -3   1  28   10.29    2.60
  -3  -1  28    6.98    2.57
  -3   1  27    9.66    2.79
  -3  -1  27    6.88    2.89
  -3   1  26    2.70    3.81
  -3  -1  26   -1.84    3.50
  -3   1  25    2.24    3.63
  -3  -1  25   -0.65    3.33
  -3   1  24   35.85    3.68
  -3  -1  24   55.03    4.84
  -3   1  23  131.90    8.01
  -3  -1  23  160.47    7.31
  -3   1  22   -3.94    4.06
  -3  -1  22    5.68    3.82
  -3   1  21  330.01   11.65
  -3  -1  21  387.10   10.54
  -3   1  20  157.98    7.86
  -3  -1  20  167.43    7.41
  -3   1  19   48.23    4.11
  -3  -1  19   69.47    5.14
  -3   1  18   10.08    2.59
  -3  -1  18   15.14    2.27
  -3   1  17   67.26    5.95
  -3  -1  17   94.96    5.37
  -3   1  16   13.37    2.62
  -3  -1  16   16.46    2.22
  -3   1  15  230.92    9.78
  -3  -1  15  321.55    8.88
  -3   1  14   79.76    5.92
  -3  -1  14   91.61    5.46
  -3   1  13    4.58    2.08
  -3  -1  13    3.14    1.93
  -3   1  12   -2.99    2.82
  -3  -1  12   -0.16    2.52
  -3   1  11   10.11    2.47
  -3  -1  11   12.71    2.06
  -3   1  10   55.59    4.81
  -3  -1  10   70.12    4.50
  -3   1   9    6.31    2.01
  -3  -1   9    5.88    1.96
  -3   1   8    2.37    2.67
  -3  -1   8   -0.68    2.70
  -3   1   7   -4.70    2.74
  -3  -1   7    1.51    2.19
  -3   1   6    2.18    2.91
  -3  -1   6    1.18    2.35
  -3   1   5    3.98    2.71
  -3  -1   5    0.18    2.63
  -3   1   4   59.71    4.12
  -3  -1   4   84.51    5.22
  -3   1   3   15.11    2.73
  -3  -1   3   25.64    2.65
  -3   1   2   51.54    3.94
  -3  -1   2   74.55    5.20
  -3   1   1   -2.64    2.66
  -3  -1   1   -1.18    2.82
  -3   1   0    6.44    2.44
  -3  -1   0   15.07    2.23
  -3   1  -1   84.96    7.04
  -3  -1  -1  148.58    5.99
  -3   1  -2  178.25    8.76
  -3  -1  -2  251.40    7.49
  -3   1  -3    0.20    2.77
  -3  -1  -3   -2.58    2.50
  -3   1  -4   21.99    2.71
  -3  -1  -4   28.19    2.46
  -3   1  -5   22.31    2.52
  -3  -1  -5   28.22    2.37
  -3   1  -6   10.20    2.30
  -3  -1  -6   10.11    2.08
  -3   1  -7  591.53   12.81
  -3  -1  -7  706.91   11.79
  -3   1  -8   23.19    2.92
  -3  -1  -8   30.58    2.62
  -3   1  -9  396.36    9.76
  -3  -1  -9  423.72    9.33
  -3   1 -10  161.53    6.94
  -3  -1 -10  179.83    6.53
  -3   1 -11  362.88    9.36
  -3  -1 -11  355.22    8.72
  -3   1 -12    7.38    1.97
  -3  -1 -12    1.43    3.19
  -3   1 -13  220.35    7.58
  -3  -1 -13  235.91    7.23
  -3   1 -14  323.53    8.85
  -3  -1 -14  316.25    8.23
  -3   1 -15    6.83    2.30
  -3  -1 -15    7.02    2.15
  -3   1 -16  111.06    5.99
  -3  -1 -16  106.94    5.66
  -3   1 -17  560.79   11.63
  -3  -1 -17  567.61   11.21
  -3   1 -18  346.54    9.55
  -3  -1 -18  348.38    9.21
  -3   1 -19 1041.56   15.66
  -3  -1 -19 1071.21   15.39
  -3   1 -20   28.43    3.05
  -3  -1 -20   24.75    2.96
  -3   1 -21  546.62   11.61
  -3  -1 -21  536.79   11.51
  -3   1 -22   22.72    3.11
  -3  -1 -22   16.43    3.05
  -3   1 -23  299.09    9.24
  -3  -1 -23  303.85    9.12
  -3   1 -24   30.97    3.40
  -3  -1 -24   42.85    3.37
  -3   1 -25  171.38    7.04
  -3  -1 -25  155.15    7.03
  -3   1 -26    4.93    3.53
  -3  -1 -26   -0.42    3.57
  -3   1 -27   15.24    2.82
  -3  -1 -27   11.71    2.82
  -3   1 -28   14.91    2.79
  -3  -1 -28   16.30    2.79
  -3   1 -29   15.68    2.88
  -3  -1 -29   17.70    2.85
  -3   1 -30   -1.90    3.59
  -3  -1 -30   -3.84    3.58
  -3   1 -31  173.35    7.60
  -3  -1 -31  175.30    7.80
  -3   1 -32  130.21    6.99
  -3  -1 -32  123.59    7.09
  -3   1 -33  185.45    8.21
  -3  -1 -33  193.96    8.07
  -3   1 -34   39.94    3.36
  -3  -1 -34   31.98    3.47
  -3   1 -35   42.89    4.79
  -3  -1 -35   53.85    4.70
  -3   1 -36    8.76    6.01
  -3  -1 -36    4.33    5.94
  -3   1 -37   61.23    4.78
  -3  -1 -37   56.13    5.02
  -3   1 -38    2.81    5.66
  -3  -1 -38    6.71    4.07
  -3   1 -39   42.86    4.98
  -3  -1 -39   48.32    4.64
  -3   1 -40    3.70    5.63
  -3  -1 -40    0.69    5.83
  -3  -2  38   51.36    5.06
  -3   2  37  183.93   10.66
  -3  -2  37  213.14   10.39
  -3   2  36   -5.78    6.50
  -3  -2  36   -6.66    6.32
  -3   2  35    7.81    4.61
  -3  -2  35   19.53    4.66
  -3   2  34    1.73    6.28
  -3  -2  34   11.24    4.24
  -3   2  33   51.35    5.01
  -3  -2  33   73.14    5.17
  -3   2  32   16.96    4.21
  -3  -2  32   26.06    3.07
  -3   2  31    6.03    4.07
  -3  -2  31   13.92    2.75
  -3   2  30    2.34    3.60
  -3  -2  30    2.08    3.30
  -3   2  29    1.71    4.25
  -3  -2  29    7.43    2.53
  -3   2  28   24.37    3.82
  -3  -2  28   46.00    4.57
  -3   2  27  113.41    8.88
  -3  -2  27  187.95    8.08
  -3   2  26    4.97    2.96
  -3  -2  26   19.25    2.45
  -3   2  25   10.99    3.15
  -3  -2  25   14.83    2.93
  -3   2  24   50.14    4.04
  -3  -2  24   59.21    5.08
  -3   2  23    3.82    3.47
  -3  -2  23    1.12    3.20
  -3   2  22   20.31    3.41
  -3  -2  22   33.08    3.19
  -3   2  21   19.12    3.44
  -3  -2  21   28.33    3.07
  -3   2  20   85.09    6.79
  -3  -2  20  107.61    6.26
  -3   2  19   53.69    4.16
  -3  -2  19   68.19    5.59
  -3   2  18  147.94    8.62
  -3  -2  18  209.92    7.90
  -3   2  17  128.55    7.29
  -3  -2  17  143.08    6.99
  -3   2  16    2.02    3.61
  -3  -2  16    3.31    2.23
  -3   2  15  235.19   10.27
  -3  -2  15  315.08    9.23
  -3   2  14  197.64    9.95
  -3  -2  14  286.53    8.76
  -3   2  13    4.40    3.56
  -3  -2  13   13.09    2.12
  -3   2  12   18.24    2.87
  -3  -2  12   27.19    2.52
  -3   2  11    3.38    3.54
  -3  -2  11    9.43    2.08
  -3   2  10  152.24    7.99
  -3  -2  10  189.89    7.23
  -3   2   9  112.63    7.06
  -3  -2   9  124.29    6.58
  -3   2   8  241.68    9.80
  -3  -2   8  283.07    8.75
  -3   2   7   51.43    4.01
  -3  -2   7   74.10    5.14
  -3   2   6  368.16   11.88
  -3  -2   6  441.39   10.93
  -3   2   5   -1.37    4.72
  -3  -2   5    0.41    4.85
  -3   2   4 1566.03   25.30
  -3  -2   4 2085.54   22.94
  -3   2   3  497.24   14.23
  -3  -2   3  638.57   13.09
  -3   2   2    2.19    4.40
  -3  -2   2   11.60    2.78
  -3   2   1  118.16    7.78
  -3  -2   1  169.97    6.77
  -3   2   0    0.05    3.16
  -3  -2   0   -1.88    2.70
  -3   2  -1   91.84    6.52
  -3  -2  -1  108.29    5.54
  -3   2  -2   29.39    3.04
  -3  -2  -2   33.63    2.69
  -3   2  -3  127.35    7.27
  -3  -2  -3  174.07    6.49
  -3   2  -4   32.42    3.05
  -3  -2  -4   38.80    2.74
  -3   2  -5  151.37    7.53
  -3  -2  -5  179.10    6.48
  -3   2  -6  125.95    6.87
  -3  -2  -6  169.09    6.15
  -3   2  -7   31.50    3.15
  -3  -2  -7   39.42    3.93
  -3   2  -8   96.01    6.07
  -3  -2  -8  116.46    5.62
  -3   2  -9  138.31    6.76
  -3  -2  -9  159.82    6.43
  -3   2 -10   66.23    4.98
  -3  -2 -10   56.70    4.12
  -3   2 -11   18.81    2.57
  -3  -2 -11   22.71    2.31
  -3   2 -12  132.81    6.86
  -3  -2 -12  161.70    6.39
  -3   2 -13  283.67    9.09
  -3  -2 -13  311.35    8.36
  -3   2 -14  112.51    6.21
  -3  -2 -14  124.34    5.83
  -3   2 -15    3.38    2.22
  -3  -2 -15    1.54    2.79
  -3   2 -16   58.37    4.73
  -3  -2 -16   56.76    4.55
  -3   2 -17   -0.98    3.43
  -3  -2 -17    1.21    2.72
  -3   2 -18  215.32    8.63
  -3  -2 -18  247.70    8.06
  -3   2 -19  692.17   13.72
  -3  -2 -19  705.54   13.19
  -3   2 -20  328.11    9.85
  -3  -2 -20  335.29    9.56
  -3   2 -21   44.63    3.51
  -3  -2 -21   45.78    3.25
  -3   2 -22   13.99    3.09
  -3  -2 -22    5.62    3.92
  -3   2 -23  283.71    9.08
  -3  -2 -23  293.09    8.85
  -3   2 -24   21.64    3.02
  -3  -2 -24   19.60    2.96
  -3   2 -25   11.08    3.09
  -3  -2 -25   15.00    2.73
  -3   2 -26   20.28    3.02
  -3  -2 -26   24.01    2.84
  -3   2 -27    9.29    2.60
  -3  -2 -27    8.57    2.66
  -3   2 -28   94.05    6.20
  -3  -2 -28   93.03    5.83
  -3   2 -29    0.25    3.34
  -3  -2 -29    4.72    3.29
  -3   2 -30   26.96    3.27
  -3  -2 -30   31.01    3.07
  -3   2 -31    7.25    2.73
  -3  -2 -31    3.36    3.42
  -3   2 -32  282.35   10.11
  -3  -2 -32  290.98    9.83
  -3   2 -33  116.29    8.16
  -3  -2 -33  109.52    8.13
  -3   2 -34   86.43    7.59
  -3  -2 -34   81.43    7.91
  -3   2 -35   40.12    4.55
  -3  -2 -35   31.40    4.79
  -3   2 -36  271.35   11.07
  -3  -2 -36  252.03   10.77
  -3   2 -37    4.15    5.89
  -3  -2 -37    3.86    6.10
  -3   2 -38    9.53    7.09
  -3  -2 -38   29.46    4.43
  -3   3  35   54.05    5.87
  -3  -3  35   72.83    5.77
  -3   3  34  104.63    8.92
  -3  -3  34  134.65    9.03
  -3   3  33   39.01    5.51
  -3  -3  33   60.86    5.28
  -3   3  32  154.44    9.84
  -3  -3  32  187.31    9.64
  -3   3  31   87.80    6.48
  -3  -3  31  113.44    8.99
  -3   3  30   59.16    5.26
  -3  -3  30   85.58    7.39
  -3   3  29   75.41    5.53
  -3  -3  29   94.62    7.86
  -3   3  28   25.92    4.15
  -3  -3  28   48.75    3.81
  -3   3  27   22.01    3.90
  -3  -3  27   41.79    3.52
  -3   3  26   15.12    3.51
  -3  -3  26   29.42    3.07
  -3   3  25    9.65    3.08
  -3  -3  25   13.54    2.94
  -3   3  24   11.73    2.99
  -3  -3  24   19.01    2.70
  -3   3  23    8.53    2.62
  -3  -3  23    5.01    2.37
  -3   3  22    4.99    3.81
  -3  -3  22    2.61    3.30
  -3   3  21   75.62    6.94
  -3  -3  21  108.95    6.41
  -3   3  20  161.28    9.45
  -3  -3  20  205.47    8.20
  -3   3  19   36.70    4.47
  -3  -3  19   61.17    5.54
  -3   3  18  224.91   10.26
  -3  -3  18  283.09    9.47
  -3   3  17  122.09    8.30
  -3  -3  17  157.35    7.33
  -3   3  16   43.51    4.16
  -3  -3  16   68.15    5.61
  -3   3  15   23.63    3.68
  -3  -3  15   40.19    3.24
  -3   3  14  143.63    8.80
  -3  -3  14  201.75    7.96
  -3   3  13  157.15    9.12
  -3  -3  13  202.55    7.93
  -3   3  12    6.52    3.47
  -3  -3  12    7.97    3.37
  -3   3  11  527.22   14.80
  -3  -3  11  665.26   13.94
  -3   3  10  345.38   11.98
  -3  -3  10  421.74   11.04
  -3   3   9   71.19    5.05
  -3  -3   9   87.28    6.13
  -3   3   8  414.12   12.65
  -3  -3   8  508.74   11.80
  -3   3   7   17.62    3.39
  -3  -3   7   27.02    2.74
  -3   3   6   27.27    3.33
  -3  -3   6   31.01    2.84
  -3   3   5   58.31    4.54
  -3  -3   5   80.67    5.38
  -3   3   4  395.32   12.22
  -3  -3   4  473.54   11.28
  -3   3   3  179.11    8.62
  -3  -3   3  197.21    8.02
  -3   3   2   58.01    5.14
  -3  -3   2   60.31    4.80
  -3   3   1  123.18    7.33
  -3  -3   1  132.04    6.48
  -3   3   0   14.88    2.74
  -3  -3   0   20.88    2.37
  -3   3  -1   23.40    2.83
  -3  -3  -1   24.36    2.52
  -3   3  -2   46.19    3.68
  -3  -3  -2   63.13    4.54
  -3   3  -3   43.57    3.45
  -3  -3  -3   57.43    4.47
  -3   3  -4   88.72    6.58
  -3  -3  -4  106.08    5.39
  -3   3  -5  121.71    7.20
  -3  -3  -5  135.58    6.16
  -3   3  -6   72.78    5.86
  -3  -3  -6   84.86    4.97
  -3   3  -7   73.75    5.95
  -3  -3  -7   94.84    5.47
  -3   3  -8   85.57    6.08
  -3  -3  -8  100.41    5.55
  -3   3  -9   82.96    6.19
  -3  -3  -9   95.95    5.52
  -3   3 -10  174.17    7.98
  -3  -3 -10  203.75    7.32
  -3   3 -11   66.43    5.73
  -3  -3 -11   72.72    5.46
  -3   3 -12  103.08    6.65
  -3  -3 -12  116.04    6.09
  -3   3 -13    4.84    2.67
  -3  -3 -13   -0.16    3.59
  -3   3 -14    7.70    2.36
  -3  -3 -14    3.91    2.25
  -3   3 -15   70.30    5.72
  -3  -3 -15   69.83    5.13
  -3   3 -16    1.48    3.78
  -3  -3 -16    3.00    3.10
  -3   3 -17   29.35    3.29
  -3  -3 -17   25.96    2.91
  -3   3 -18  150.15    7.71
  -3  -3 -18  150.92    6.94
  -3   3 -19  366.90   10.96
  -3  -3 -19  387.81   10.22
  -3   3 -20   76.00    6.49
  -3  -3 -20   67.52    5.98
  -3   3 -21  190.97    8.46
  -3  -3 -21  201.24    7.80
  -3   3 -22  300.94   10.47
  -3  -3 -22  322.20    9.94
  -3   3 -23   49.80    3.93
  -3  -3 -23   45.46    3.88
  -3   3 -24   53.06    4.14
  -3  -3 -24   65.79    5.68
  -3   3 -25  245.87    9.62
  -3  -3 -25  263.32    9.32
  -3   3 -26  128.86    7.50
  -3  -3 -26  120.22    7.16
  -3   3 -27   13.12    3.33
  -3  -3 -27   15.29    3.14
  -3   3 -28   -3.43    4.20
  -3  -3 -28   -0.52    3.55
  -3   3 -29   -9.78    4.87
  -3  -3 -29    0.58    4.13
  -3   3 -30  517.24   13.79
  -3  -3 -30  540.03   13.68
  -3   3 -31   -0.39    6.29
  -3  -3 -31   -0.10    6.07
  -3   3 -32   60.51    5.24
  -3  -3 -32   73.71    5.17
  -3   3 -33   -1.49    6.19
  -3  -3 -33    7.28    4.13
  -3   3 -34   24.21    4.46
  -3  -3 -34   17.03    4.45
  -3   3 -35    5.48    4.36
  -3  -3 -35    9.96    4.27
  -3   3 -36   99.03    8.00
  -3  -3 -36   92.60    8.45
  -3   4  30   66.54    5.55
  -3  -4  30   78.79    7.80
  -3   4  29   16.66    4.87
  -3  -4  29   24.46    4.77
  -3   4  28   60.41    5.18
  -3  -4  28   68.21    5.28
  -3   4  27   16.34    4.91
  -3  -4  27   21.95    4.77
  -3   4  26    4.68    4.11
  -3  -4  26   -8.64    6.02
  -3   4  25   39.65    5.19
  -3  -4  25   50.47    5.09
  -3   4  24  129.71    8.92
  -3  -4  24  175.32    9.71
  -3   4  23   -3.70    5.78
  -3  -4  23   12.47    3.27
  -3   4  22   66.49    5.67
  -3  -4  22  116.55    6.92
  -3   4  21   98.31    8.33
  -3  -4  21  128.16    7.43
  -3   4  20  -12.78    4.68
  -3  -4  20   -2.54    3.93
  -3   4  19   98.29    8.08
  -3  -4  19  138.77    7.02
  -3   4  18   -3.28    4.77
  -3  -4  18    4.62    2.68
  -3   4  17  147.44    8.68
  -3  -4  17  177.21    8.02
  -3   4  16    4.90    4.39
  -3  -4  16    1.02    3.65
  -3   4  15   75.86    5.11
  -3  -4  15   96.48    6.35
  -3   4  14    2.83    4.04
  -3  -4  14   -6.69    3.80
  -3   4  13    3.65    2.62
  -3  -4  13    5.18    2.15
  -3   4  12   -1.14    4.01
  -3  -4  12   -5.11    3.30
  -3   4  11   50.30    4.50
  -3  -4  11   62.71    5.61
  -3   4  10  124.67    8.03
  -3  -4  10  153.09    7.16
  -3   4   9    0.88    4.45
  -3  -4   9    6.24    2.57
  -3   4   8   15.68    3.38
  -3  -4   8   17.73    2.88
  -3   4   7  177.02    9.00
  -3  -4   7  196.22    8.08
  -3   4   6   66.58    4.86
  -3  -4   6   89.76    6.47
  -3   4   5  152.17    8.43
  -3  -4   5  166.03    7.53
  -3   4   4    3.79    3.90
  -3  -4   4    4.67    3.41
  -3   4   3  190.84    9.00
  -3  -4   3  213.18    8.05
  -3   4   2   61.72    6.00
  -3  -4   2   68.51    5.38
  -3   4   1  105.89    7.04
  -3  -4   1  139.17    6.47
  -3   4   0  122.10    7.82
  -3  -4   0  145.23    6.99
  -3   4  -1   28.53    3.41
  -3  -4  -1   34.52    2.87
  -3   4  -2    1.81    3.82
  -3  -4  -2   -3.92    2.94
  -3   4  -3   10.27    2.86
  -3  -4  -3    9.83    2.28
  -3   4  -4    1.14    4.35
  -3  -4  -4    6.20    2.54
  -3   4  -5   94.26    6.90
  -3  -4  -5  109.67    6.08
  -3   4  -6   82.85    6.76
  -3  -4  -6  102.57    6.42
  -3   4  -7  373.09   12.00
  -3  -4  -7  405.45   11.13
  -3   4  -8  280.28   10.38
  -3  -4  -8  310.19    9.97
  -3   4  -9  179.02    8.41
  -3  -4  -9  192.70    8.01
  -3   4 -10  118.06    7.42
  -3  -4 -10  130.98    6.88
  -3   4 -11   -0.74    3.89
  -3  -4 -11   -3.25    3.22
  -3   4 -12   12.92    3.02
  -3  -4 -12   13.24    2.53
  -3   4 -13   39.69    3.90
  -3  -4 -13   53.55    3.58
  -3   4 -14  104.18    6.48
  -3  -4 -14  109.06    6.01
  -3   4 -15    0.45    4.43
  -3  -4 -15    2.84    3.97
  -3   4 -16  238.15    9.40
  -3  -4 -16  257.80    8.95
  -3   4 -17   82.09    6.47
  -3  -4 -17   84.22    6.17
  -3   4 -18   38.69    3.67
  -3  -4 -18   34.09    3.19
  -3   4 -19    1.48    4.12
  -3  -4 -19   -1.77    3.35
  -3   4 -20   58.81    5.76
  -3  -4 -20   61.08    4.98
  -3   4 -21    7.35    2.94
  -3  -4 -21   10.43    2.66
  -3   4 -22   -5.74    3.90
  -3  -4 -22   -1.30    3.14
  -3   4 -23   14.51    3.24
  -3  -4 -23   15.04    2.83
  -3   4 -24   33.64    4.85
  -3  -4 -24   36.54    3.53
  -3   4 -25  191.54   10.29
  -3  -4 -25  171.24   11.50
  -3   4 -26  629.54   15.41
  -3  -4 -26  598.65   15.20
  -3   4 -27    8.50    6.20
  -3  -4 -27    1.47    6.81
  -3   4 -28    5.11    6.04
  -3  -4 -28    5.09    6.50
  -3   4 -29   97.02    8.47
  -3  -4 -29  113.79    7.96
  -3   4 -30    4.73    6.05
  -3  -4 -30   -4.73    6.73
  -3   4 -31    8.64    6.21
  -3  -4 -31   15.26    4.29
  -3   5  24   -4.53    4.03
  -3  -5  24   -2.07    6.11
  -3   5  23   64.45    4.71
  -3  -5  23   67.41    5.86
  -3   5  22   79.79    7.31
  -3  -5  22   83.89    5.90
  -3   5  21    9.96    3.73
  -3  -5  21    8.23    7.09
  -3   5  20  133.98    8.04
  -3  -5  20  154.88    9.73
  -3   5  19   29.75    3.49
  -3  -5  19   29.61    4.69
  -3   5  18   18.59    2.82
  -3  -5  18   18.77    4.57
  -3   5  17   -1.10    3.00
  -3  -5  17   -1.58    5.74
  -3   5  16   61.43    6.05
  -3  -5  16   48.30    5.47
  -3   5  15   70.68    6.49
  -3  -5  15   87.18    5.70
  -3   5  14   -7.30    3.54
  -3  -5  14   -6.16    6.10
  -3   5  13  123.87    7.19
  -3  -5  13  136.65    7.54
  -3   5  12   13.38    4.11
  -3  -5  12   32.10    3.41
  -3   5  11   80.66    7.48
  -3  -5  11   88.02    6.38
  -3   5  10    8.85    6.31
  -3  -5  10   22.61    3.61
  -3   5   9  254.97   10.71
  -3  -5   9  295.88   10.30
  -3   5   8   15.91    3.79
  -3  -5   8   21.97    3.34
  -3   5   7   30.01    3.97
  -3  -5   7   34.73    3.37
  -3   5   6    9.25    3.42
  -3  -5   6   12.56    2.79
  -3   5   5   46.71    4.26
  -3  -5   5   61.97    5.42
  -3   5   4   -5.78    4.49
  -3  -5   4   -1.99    3.76
  -3   5   3  129.45    7.86
  -3  -5   3  158.01    7.80
  -3   5   2   25.61    3.90
  -3  -5   2   31.31    3.33
  -3   5   1   67.89    6.52
  -3  -5   1   78.25    5.83
  -3   5   0   -0.06    4.42
  -3  -5   0    2.51    3.37
  -3   5  -1  111.78    7.60
  -3  -5  -1  118.33    6.75
  -3   5  -2   -9.17    4.43
  -3  -5  -2    1.48    3.61
  -3   5  -3   77.36    6.94
  -3  -5  -3   81.14    5.96
  -3   5  -4   -0.06    4.27
  -3  -5  -4   -7.66    4.17
  -3   5  -5   91.91    7.26
  -3  -5  -5  107.55    6.39
  -3   5  -6  116.45    8.22
  -3  -5  -6  121.71    6.97
  -3   5  -7  106.42    7.84
  -3  -5  -7  119.38    7.11
  -3   5  -8  130.64    8.59
  -3  -5  -8  130.26    7.67
  -3   5  -9  107.47    7.88
  -3  -5  -9  115.92    7.62
  -3   5 -10   43.38    4.37
  -3  -5 -10   59.88    5.53
  -3   5 -11   34.06    4.01
  -3  -5 -11   43.49    3.46
  -3   5 -12    7.75    2.82
  -3  -5 -12    1.30    3.29
  -3   5 -13    2.72    4.50
  -3  -5 -13    6.95    2.62
  -3   5 -14   11.98    3.20
  -3  -5 -14   15.72    2.89
  -3   5 -15    3.25    4.04
  -3  -5 -15   -4.60    6.26
  -3   5 -16   52.36    4.20
  -3  -5 -16   44.37    4.94
  -3   5 -17   -0.35    4.97
  -3  -5 -17  -25.49    7.50
  -3   5 -18   97.79    7.38
  -3  -5 -18   78.25    7.72
  -3   5 -19   -5.65    5.48
  -3  -5 -19  -48.53    8.53
  -3   5 -20  160.76    9.17
  -3  -5 -20  158.62    9.81
  -3   5 -21   31.27    4.58
  -3  -5 -21    9.95    7.88
  -3   5 -22   36.91    4.64
  -3  -5 -22   30.76    5.26
  -3   5 -23   26.97    4.41
  -3  -5 -23   20.29    4.84
  -3   5 -24   13.90    3.82
  -3  -5 -24    9.81    4.45
  -3   5 -25   -2.39    5.56
  -3  -5 -25   -0.86    6.20
  -3  -6  12    7.04    6.18
  -3   6  11   -3.31    3.56
  -3  -6  11   -8.05    6.46
  -3   6  10   49.99    4.13
  -3  -6  10   61.92    5.37
  -3   6   9   53.03    4.10
  -3  -6   9   54.31    5.20
  -3   6   8   42.80    3.68
  -3  -6   8   38.13    5.17
  -3   6   7   16.73    2.71
  -3  -6   7   16.12    4.41
  -3   6   6   -1.47    3.24
  -3  -6   6    5.30    6.29
  -3   6   5   26.60    2.99
  -3  -6   5   33.09    4.78
  -3   6   4   10.72    3.00
  -3  -6   4    0.65    6.81
  -3   6   3   81.60    6.01
  -3  -6   3   70.92    5.75
  -3   6   2   -3.78    3.41
  -3  -6   2   -3.74    5.88
  -3   6   1    7.89    2.55
  -3  -6   1   13.16    4.43
  -3   6   0    5.69    2.27
  -3  -6   0    3.54    6.05
  -3   6  -1   19.11    3.02
  -3  -6  -1   15.63    4.46
  -3   6  -2   27.72    3.11
  -3  -6  -2   33.27    4.65
  -3   6  -3   -9.91    3.74
  -3  -6  -3   -7.24    6.54
  -3   6  -4   90.13    6.85
  -3  -6  -4   85.12    8.45
  -3   6  -5   24.94    3.26
  -3  -6  -5   33.01    4.83
  -3   6  -6    4.12    4.16
  -3  -6  -6   -3.76    6.43
  -3   6  -7   13.72    3.01
  -3  -6  -7   13.27    4.35
  -3   6  -8   22.82    3.18
  -3  -6  -8   10.07    6.75
  -3   6  -9   49.24    4.26
  -3  -6  -9   46.63    5.85
  -3   6 -10   26.31    3.54
  -3  -6 -10   -0.68    7.92
  -3   6 -11   72.16    6.84
  -3  -6 -11   36.74    7.27
  -3   6 -12  102.97    7.36
  -3  -6 -12  101.17    8.84
  -3  -6 -13  -83.88   10.62
  -4   0  29    0.32    3.35
  -4   0  28  133.59    7.95
  -4   0  27    4.42    3.50
  -4   0  26  240.49   10.47
  -4   0  25    5.13    3.71
  -4   0  24  136.35    8.03
  -4   0  23    0.81    3.01
  -4   0  22   79.31    6.51
  -4   0  21    2.17    2.59
  -4   0  20   16.03    3.58
  -4   0  19    3.65    4.48
  -4   0  18   51.62    4.87
  -4   0  17    2.09    4.95
  -4   0  16   92.85    7.81
  -4   0  15    3.98    4.66
  -4   0  14  210.95   11.57
  -4   0  13    6.66    4.56
  -4   0  12  106.42    8.84
  -4   0  11    1.63    4.39
  -4   0  10   50.99    4.67
  -4   0   9   -5.22    3.87
  -4   0   8   17.33    3.81
  -4   0   7    5.18    3.88
  -4   0   6    8.53    3.02
  -4   0   5   -1.13    3.94
  -4   0   4    1.70    4.80
  -4   0   3  -23.62    5.39
  -4   0   2   20.29    5.20
  -4   0   1  -18.26    5.74
  -4   0   0  175.52    8.81
  -4   0  -1    1.77    4.48
  -4   0  -2   16.80    3.37
  -4   0  -3    4.07    4.37
  -4   0  -4  104.51    6.58
  -4   0  -5    3.51    3.64
  -4   0  -6    6.56    4.49
  -4   0  -7   -3.47    4.01
  -4   0  -8   17.36    3.38
  -4   0  -9    4.48    4.09
  -4   0 -10   44.00    3.71
  -4   0 -11    5.48    3.79
  -4   0 -12   36.07    3.77
  -4   0 -13    0.78    4.14
  -4   0 -14  391.54   11.03
  -4   0 -15    6.19    4.82
  -4   0 -16  661.16   14.22
  -4   0 -17   -0.08    5.12
  -4   0 -18   99.92    7.04
  -4   0 -19   -0.26    4.48
  -4   0 -20   22.54    3.75
  -4   0 -21    3.80    3.07
  -4   0 -22   35.19    2.96
  -4   0 -23    0.55    3.09
  -4   0 -24   95.09    6.12
  -4   0 -25    2.97    2.27
  -4   0 -26  152.53    7.47
  -4   0 -27    6.11    2.04
  -4   0 -28  171.48    8.10
  -4   0 -29   -3.02    4.04
  -4   0 -30  251.30    9.87
  -4   1  28   -1.50    3.16
  -4  -1  28    6.67    2.04
  -4   1  27   27.44    3.09
  -4  -1  27   28.18    2.96
  -4   1  26    6.17    2.47
  -4  -1  26   10.44    2.38
  -4   1  25    0.02    2.55
  -4  -1  25   -1.76    2.84
  -4   1  24   10.26    2.18
  -4  -1  24    7.12    2.33
  -4   1  23    2.26    1.84
  -4  -1  23   -2.23    3.13
  -4   1  22    5.39    1.94
  -4  -1  22    1.50    2.22
  -4   1  21   14.88    2.62
  -4  -1  21   16.66    2.40
  -4   1  20   -0.53    2.93
  -4  -1  20    0.55    2.67
  -4   1  19   20.84    3.94
  -4  -1  19   25.49    3.78
  -4   1  18  126.69    8.89
  -4  -1  18  166.94    8.12
  -4   1  17   -1.04    4.86
  -4  -1  17    0.00    4.50
  -4   1  16    3.11    4.36
  -4  -1  16    5.93    4.30
  -4   1  15  102.29    8.30
  -4  -1  15  119.25    7.67
  -4   1  14   30.00    4.53
  -4  -1  14   45.98    4.18
  -4   1  13  173.34   10.13
  -4  -1  13  200.45    9.05
  -4   1  12   42.20    4.82
  -4  -1  12   64.64    6.15
  -4   1  11  122.65    8.65
  -4  -1  11  137.51    7.64
  -4   1  10   -7.43    5.17
  -4  -1  10    4.67    3.21
  -4   1   9  128.54    8.56
  -4  -1   9  147.34    8.20
  -4   1   8   22.70    3.71
  -4  -1   8   19.23    3.65
  -4   1   7   30.66    3.70
  -4  -1   7   28.76    3.56
  -4   1   6    4.97    4.62
  -4  -1   6   -2.37    4.27
  -4   1   5   -3.77    4.05
  -4  -1   5    0.00    4.08
  -4   1   4    5.90    4.67
  -4  -1   4    3.90    3.05
  -4   1   3   41.84    4.67
  -4  -1   3   52.69    4.29
  -4   1   2    5.43    5.80
  -4  -1   2   -0.89    5.03
  -4   1   1  317.73   13.22
  -4  -1   1  375.66   12.65
  -4   1   0    1.23    6.22
  -4  -1   0    7.28    5.85
  -4   1  -1  324.44   12.65
  -4  -1  -1  392.77   11.49
  -4   1  -2   58.11    4.96
  -4  -1  -2   55.53    4.69
  -4   1  -3  137.85    9.21
  -4  -1  -3  165.09    8.18
  -4   1  -4   15.13    3.65
  -4  -1  -4   19.45    3.57
  -4   1  -5   91.83    7.25
  -4  -1  -5  103.99    6.52
  -4   1  -6    7.77    3.00
  -4  -1  -6   -0.94    4.48
  -4   1  -7   20.59    3.45
  -4  -1  -7   27.09    3.11
  -4   1  -8    3.54    4.02
  -4  -1  -8   -3.33    3.94
  -4   1  -9    4.28    4.54
  -4  -1  -9    6.19    2.97
  -4   1 -10   44.36    4.19
  -4  -1 -10   51.63    3.82
  -4   1 -11   59.39    4.20
  -4  -1 -11   58.03    5.40
  -4   1 -12    6.39    4.41
  -4  -1 -12    7.00    3.24
  -4   1 -13  150.75    8.08
  -4  -1 -13  151.69    7.60
  -4   1 -14    3.49    4.37
  -4  -1 -14   -1.24    4.49
  -4   1 -15   56.14    4.46
  -4  -1 -15   51.23    4.19
  -4   1 -16  388.97   11.95
  -4  -1 -16  389.92   11.64
  -4   1 -17  394.21   12.19
  -4  -1 -17  416.69   11.82
  -4   1 -18  104.15    7.41
  -4  -1 -18  107.76    7.09
  -4   1 -19   93.52    7.49
  -4  -1 -19  106.91    7.39
  -4   1 -20  123.02    7.76
  -4  -1 -20  125.92    7.62
  -4   1 -21   66.87    5.38
  -4  -1 -21   60.11    5.24
  -4   1 -22   -1.64    3.21
  -4  -1 -22    1.78    1.84
  -4   1 -23    1.91    3.20
  -4  -1 -23    5.51    2.24
  -4   1 -24   14.62    2.53
  -4  -1 -24   15.31    2.46
  -4   1 -25   10.69    2.33
  -4  -1 -25    8.83    2.22
  -4   1 -26    8.51    2.27
  -4  -1 -26   14.44    2.37
  -4   1 -27   12.05    2.29
  -4  -1 -27    5.30    3.66
  -4   1 -28   33.98    2.99
  -4  -1 -28   26.81    3.03
  -4   1 -29    1.23    2.93
  -4  -1 -29   -2.69    3.43
  -4   2  26   76.70    5.27
  -4  -2  26  106.46    6.92
  -4   2  25   23.03    3.83
  -4  -2  25   31.46    3.45
  -4   2  24   84.55    7.95
  -4  -2  24  126.79    7.78
  -4   2  23   80.52    7.49
  -4  -2  23  100.60    7.23
  -4   2  22    1.12    4.61
  -4  -2  22   10.19    2.68
  -4   2  21   22.15    3.24
  -4  -2  21   27.67    3.04
  -4   2  20   64.37    4.31
  -4  -2  20   79.33    6.03
  -4   2  19   50.47    4.33
  -4  -2  19   66.12    4.21
  -4   2  18    6.67    3.46
  -4  -2  18   27.20    3.17
  -4   2  17   13.26    3.02
  -4  -2  17   19.47    2.79
  -4   2  16   -2.64    4.87
  -4  -2  16   -1.84    4.71
  -4   2  15    8.93    3.75
  -4  -2  15   24.83    3.65
  -4   2  14   -0.32    6.06
  -4  -2  14    4.40    4.40
  -4   2  13  390.00   13.61
  -4  -2  13  476.87   14.07
  -4   2  12  196.15   11.99
  -4  -2  12  247.79   11.35
  -4   2  11   -3.76    6.92
  -4  -2  11    1.13    5.88
  -4   2  10  258.47   10.75
  -4  -2  10  240.36   10.87
  -4   2   9   25.50    4.74
  -4  -2   9   35.07    4.18
  -4   2   8   27.61    4.09
  -4  -2   8   27.73    3.93
  -4   2   7   28.37    3.97
  -4  -2   7   29.72    3.88
  -4   2   6   34.54    3.89
  -4  -2   6   34.65    4.10
  -4   2   5   -1.97    4.42
  -4  -2   5    5.69    3.90
  -4   2   4   -2.18    4.40
  -4  -2   4    2.23    4.01
  -4   2   3   12.77    3.33
  -4  -2   3   11.78    2.91
  -4   2   2   15.19    3.68
  -4  -2   2   19.82    3.55
  -4   2   1   39.21    4.07
  -4  -2   1   30.90    3.77
  -4   2   0    1.00    4.29
  -4  -2   0   -5.09    4.11
  -4   2  -1    7.11    4.99
  -4  -2  -1   18.67    3.01
  -4   2  -2    5.89    4.47
  -4  -2  -2    5.88    4.22
  -4   2  -3    2.47    4.04
  -4  -2  -3   -4.13    3.84
  -4   2  -4   19.39    3.72
  -4  -2  -4   17.05    3.48
  -4   2  -5   16.00    3.64
  -4  -2  -5   23.23    3.50
  -4   2  -6   -1.21    4.10
  -4  -2  -6    2.49    4.12
  -4   2  -7   61.14    4.41
  -4  -2  -7   67.30    6.19
  -4   2  -8    7.46    3.31
  -4  -2  -8    5.72    3.29
  -4   2  -9   -5.28    4.14
  -4  -2  -9   -3.28    4.24
  -4   2 -10   14.45    3.21
  -4  -2 -10   12.31    2.93
  -4   2 -11    1.16    5.79
  -4  -2 -11    6.14    3.46
  -4   2 -12  310.22   11.96
  -4  -2 -12  353.13   11.08
  -4   2 -13   -9.73    5.90
  -4  -2 -13    4.67    5.00
  -4   2 -14  145.96    8.88
  -4  -2 -14  153.17    8.23
  -4   2 -15  221.43   10.19
  -4  -2 -15  242.85    9.62
  -4   2 -16   96.25    7.83
  -4  -2 -16  101.80    7.37
  -4   2 -17   17.29    3.73
  -4  -2 -17   15.98    3.70
  -4   2 -18    0.27    2.58
  -4  -2 -18    2.17    2.75
  -4   2 -19    1.22    2.03
  -4  -2 -19    1.91    1.99
  -4   2 -20    0.25    2.81
  -4  -2 -20   -0.85    2.84
  -4   2 -21   52.69    4.96
  -4  -2 -21   49.31    3.49
  -4   2 -22    2.55    3.22
  -4  -2 -22   -1.99    3.02
  -4   2 -23    9.19    2.56
  -4  -2 -23    8.18    2.43
  -4   2 -24   43.14    3.52
  -4  -2 -24   60.01    4.86
  -4   2 -25   12.26    2.89
  -4  -2 -25   12.99    2.84
  -4   2 -26   83.58    6.25
  -4  -2 -26   75.76    5.97
  -4   2 -27  112.51    7.54
  -4  -2 -27  118.23    7.28
  -4   3  21   -5.08    3.84
  -4  -3  21    2.09    3.06
  -4   3  20   14.13    2.94
  -4  -3  20   25.59    2.54
  -4   3  19    3.24    2.76
  -4  -3  19    9.27    2.56
  -4   3  18   -6.09    3.74
  -4  -3  18    4.68    3.24
  -4   3  17   15.97    2.66
  -4  -3  17   17.70    2.86
  -4   3  16    2.84    2.85
  -4  -3  16    5.13    2.26
  -4   3  15    1.70    3.46
  -4  -3  15    4.24    2.37
  -4   3  14   29.58    4.40
  -4  -3  14   31.10    4.39
  -4   3  13  234.94   10.22
  -4  -3  13  238.20   10.52
  -4   3  12  -12.98    4.88
  -4  -3  12   -0.29    3.56
  -4   3  11   12.28    2.86
  -4  -3  11    1.09    2.96
  -4   3  10   29.58    3.40
  -4  -3  10   43.81    3.70
  -4   3   9    0.02    3.30
  -4  -3   9   -0.26    3.01
  -4   3   8   15.86    4.07
  -4  -3   8   18.66    3.76
  -4   3   7   51.22    5.52
  -4  -3   7   58.51    5.44
  -4   3   6  364.02   13.62
  -4  -3   6  413.24   13.34
  -4   3   5   35.80    5.83
  -4  -3   5   50.96    5.05
  -4   3   4    4.43    6.12
  -4  -3   4   14.72    3.80
  -4   3   3   76.30    5.96
  -4  -3   3   93.75    7.87
  -4   3   2  360.14   13.08
  -4  -3   2  408.74   12.86
  -4   3   1   35.95    5.53
  -4  -3   1   61.62    5.24
  -4   3   0  131.65    8.70
  -4  -3   0  153.57    8.60
  -4   3  -1   19.46    4.18
  -4  -3  -1   13.70    4.01
  -4   3  -2   73.96    5.40
  -4  -3  -2   85.07    6.77
  -4   3  -3   -2.68    5.84
  -4  -3  -3    3.37    5.15
  -4   3  -4  219.16   10.60
  -4  -3  -4  227.71   10.35
  -4   3  -5  209.19   10.56
  -4  -3  -5  218.04   10.18
  -4   3  -6   -2.74    5.59
  -4  -3  -6  -10.09    5.25
  -4   3  -7   47.28    4.92
  -4  -3  -7   65.99    6.39
  -4   3  -8   75.70    5.15
  -4  -3  -8   85.34    6.63
  -4   3  -9    1.91    5.13
  -4  -3  -9   -4.78    4.99
  -4   3 -10   83.88    6.82
  -4  -3 -10   99.98    6.39
  -4   3 -11   -2.44    3.29
  -4  -3 -11   -0.27    3.03
  -4   3 -12    2.19    3.09
  -4  -3 -12   -0.27    3.20
  -4   3 -13   -1.12    3.72
  -4  -3 -13    4.66    3.43
  -4   3 -14   56.51    4.88
  -4  -3 -14   76.19    6.66
  -4   3 -15  123.74    7.83
  -4  -3 -15  109.39    7.02
  -4   3 -16   13.56    2.79
  -4  -3 -16   15.54    2.81
  -4   3 -17   19.67    3.24
  -4  -3 -17   33.34    3.06
  -4   3 -18    4.88    3.66
  -4  -3 -18    9.34    2.34
  -4   3 -19   57.53    4.03
  -4  -3 -19   56.77    5.63
  -4   3 -20   -3.53    4.08
  -4  -3 -20    4.87    2.53
  -4   3 -21   58.77    3.99
  -4  -3 -21   49.81    3.64
  -4   3 -22   -1.54    3.85
  -4  -3 -22    9.61    2.47
  -4  -3 -23   39.93    3.43
  -4  -4  14    0.01    3.16
  -4   4  13   27.38    3.70
  -4  -4  13   35.81    3.65
  -4   4  12   10.72    3.87
  -4  -4  12   20.35    3.85
  -4   4  11   52.53    4.38
  -4  -4  11   68.13    6.28
  -4   4  10   -0.59    4.08
  -4  -4  10   -3.55    3.55
  -4   4   9    8.53    2.71
  -4  -4   9    5.32    4.26
  -4   4   8   21.11    4.04
  -4  -4   8   24.17    3.98
  -4   4   7   36.20    5.56
  -4  -4   7   39.81    5.38
  -4   4   6  286.59   12.27
  -4  -4   6  304.07   12.10
  -4   4   5    1.07    5.79
  -4  -4   5    4.55    5.29
  -4   4   4   37.87    3.72
  -4  -4   4   39.45    3.71
  -4   4   3    2.00    3.32
  -4  -4   3    7.61    2.22
  -4   4   2    9.90    2.07
  -4  -4   2    4.29    3.48
  -4   4   1    0.85    3.10
  -4  -4   1    4.29    3.26
  -4   4   0    7.87    2.51
  -4  -4   0   12.88    2.33
  -4   4  -1   -5.75    3.27
  -4  -4  -1   -0.02    3.51
  -4   4  -2    6.29    2.52
  -4  -4  -2    7.86    2.63
  -4   4  -3   17.93    2.94
  -4  -4  -3   18.64    2.67
  -4   4  -4    0.57    2.67
  -4  -4  -4    2.29    2.13
  -4   4  -5   -3.79    4.05
  -4  -4  -5   -3.48    3.87
  -4   4  -6   57.33    4.36
  -4  -4  -6   58.89    5.84
  -4   4  -7    3.83    4.77
  -4  -4  -7    4.41    4.78
  -4   4  -8   69.51    4.64
  -4  -4  -8   86.50    6.39
  -4   4  -9    7.93    3.26
  -4  -4  -9   15.81    3.24
  -4   4 -10   40.30    3.58
  -4  -4 -10   43.82    3.48
  -4   4 -11    1.78    2.61
  -4  -4 -11   -7.69    3.29
  -4   4 -12    8.31    3.06
  -4  -4 -12   -0.78    3.52
  -4   4 -13   40.14    4.05
  -4  -4 -13   43.71    3.96
  -4   4 -14    7.00    5.11
  -4  -4 -14    5.50    5.32
  -4   4 -15   63.30    5.80
  -4  -4 -15   64.48    6.02
;
_shelx_hkl_checksum     39500
_shelx_res_file
;
    shelxl.res created by SHELXL-2014/7
TITL 6,7-Dichloro-4-oxo-4H-chromene-3-carbaldehyde
CELL  0.71069 3.76950 6.14650 39.43100 90.00000 90.72090 90.00000
ZERR  4 0.00130 0.00160 0.01280 0.00000 0.02900 0.00000
LATT 1
SYMM    -X, .50+Y, .50-Z
SFAC C H CL O
UNIT 40 16 8 12
OMIT     -3   0   2
L.S. 25
FMAP 2
PLAN 25
WPDB -2
HTAB
BOND $H
CONF
LIST 4
TEMP -133.0
ACTA
SIZE 0.300 0.250 0.100
WGHT    0.048700    0.555300
FVAR       0.74020
CL1   3    0.550038    0.479121    0.278215    11.00000    0.03515    0.02785 =
         0.01442   -0.00328   -0.00603   -0.00044
CL2   3    0.922279    0.924736    0.297672    11.00000    0.03425    0.02573 =
         0.02092    0.00378   -0.00117   -0.00165
O1    4    0.883032    0.690773    0.419332    11.00000    0.03348    0.02059 =
         0.01480   -0.00140   -0.00496   -0.00866
O2    4    0.367833    0.117133    0.401105    11.00000    0.03596    0.02261 =
         0.02342   -0.00053   -0.00608   -0.01211
O3    4    0.703945    0.247423    0.497323    11.00000    0.05584    0.03574 =
         0.02003    0.00520   -0.01022   -0.01433
C1    1    0.811833    0.547430    0.444082    11.00000    0.02851    0.02333 =
         0.01527   -0.00115   -0.00214   -0.00301
AFIX  43
H1    2    0.879644    0.586413    0.466558    11.00000   -1.20000
AFIX   0
C2    1    0.652303    0.353044    0.439680    11.00000    0.02533    0.02053 =
         0.01661   -0.00019   -0.00239   -0.00411
C3    1    0.532785    0.285594    0.406211    11.00000    0.02295    0.01917 =
         0.01749   -0.00192   -0.00182   -0.00129
C4    1    0.555523    0.393500    0.344864    11.00000    0.02244    0.01772 =
         0.01741   -0.00374   -0.00327   -0.00084
AFIX  43
H2    2    0.443048    0.260398    0.338864    11.00000   -1.20000
AFIX   0
C5    1    0.644184    0.540088    0.319800    11.00000    0.02232    0.02168 =
         0.01489   -0.00335   -0.00287    0.00183
C6    1    0.808279    0.738134    0.328429    11.00000    0.02190    0.01863 =
         0.01612    0.00210   -0.00161    0.00035
C7    1    0.884573    0.786224    0.361751    11.00000    0.02222    0.01755 =
         0.01974   -0.00204   -0.00232   -0.00291
AFIX  43
H3    2    0.996153    0.919579    0.367767    11.00000   -1.20000
AFIX   0
C8    1    0.629453    0.438891    0.378906    11.00000    0.02092    0.01702 =
         0.01607   -0.00168   -0.00292   -0.00132
C9    1    0.794835    0.635353    0.386481    11.00000    0.02248    0.01932 =
         0.01457   -0.00341   -0.00347   -0.00124
C10   1    0.595231    0.208519    0.469075    11.00000    0.03697    0.02651 =
         0.01988    0.00228   -0.00319   -0.00810
AFIX  43
H4    2    0.465724    0.077733    0.465516    11.00000   -1.20000
AFIX   0
HKLF 4
REM  6,7-Dichloro-4-oxo-4H-chromene-3-carbaldehyde
REM R1 =  0.0336 for    1747 Fo > 4sig(Fo)  and  0.0451 for all    2089 data
REM    136 parameters refined using      0 restraints
END
WGHT      0.0487      0.5553
REM Instructions for potential hydrogen bonds
EQIV $1 -x+2, -y+1, -z+1
HTAB C1 O3_$1
EQIV $2 x+1, y+1, z
HTAB C7 O2_$2
EQIV $3 -x+1, -y, -z+1
HTAB C10 O3_$3
REM Highest difference peak  0.292,  deepest hole -0.357,  1-sigma level  0.074
Q1    1   1.1685  0.8547  0.2979  11.00000  0.05    0.29
Q2    1   0.8081  0.8258  0.3144  11.00000  0.05    0.25
Q3    1   0.7807  0.7686  0.3472  11.00000  0.05    0.24
Q4    1   0.6828  0.2856  0.4515  11.00000  0.05    0.24
Q5    1   0.7849  0.4461  0.2886  11.00000  0.05    0.23
Q6    1   0.7676  0.5366  0.3812  11.00000  0.05    0.23
Q7    1   0.3392  0.5880  0.2767  11.00000  0.05    0.23
Q8    1   0.8993  0.5307  0.2611  11.00000  0.05    0.22
Q9    1   0.8950  0.3334  0.2509  11.00000  0.05    0.22
Q10   1   0.8406  0.4258  0.4378  11.00000  0.05    0.22
Q11   1   0.9542  0.2393  0.2633  11.00000  0.05    0.21
Q12   1   0.9211  0.7197  0.3431  11.00000  0.05    0.20
Q13   1   0.3061  0.3983  0.2811  11.00000  0.05    0.20
Q14   1   0.7871  0.6366  0.4301  11.00000  0.05    0.20
Q15   1   1.1597  0.9250  0.2595  11.00000  0.05    0.20
Q16   1   0.6761  0.4613  0.3316  11.00000  0.05    0.19
Q17   1   1.1340  1.1121  0.2608  11.00000  0.05    0.19
Q18   1   0.7655  0.6323  0.3214  11.00000  0.05    0.19
Q19   1   0.8000  0.8385  0.3602  11.00000  0.05    0.19
Q20   1   0.8449  0.2816  0.4823  11.00000  0.05    0.19
Q21   1   0.9415  0.1866  0.4923  11.00000  0.05    0.19
Q22   1   0.8834  0.6969  0.3715  11.00000  0.05    0.18
Q23   1   0.9230  0.3994  0.3597  11.00000  0.05    0.18
Q24   1   0.7578  1.0359  0.3122  11.00000  0.05    0.18
Q25   1   0.1604  0.0865  0.4107  11.00000  0.05    0.18
;
_shelx_res_checksum     63246
_iucr_refine_instructions_details
;
    shelxl.res created by SHELXL-2014/7
TITL 6,7-Dichloro-4-oxo-4H-chromene-3-carbaldehyde
CELL  0.71069 3.76950 6.14650 39.43100 90.00000 90.72090 90.00000
ZERR  4 0.00130 0.00160 0.01280 0.00000 0.02900 0.00000
LATT 1
SYMM    -X, .50+Y, .50-Z
SFAC C H CL O
UNIT 40 16 8 12
OMIT     -3   0   2
L.S. 25
FMAP 2
PLAN 25
WPDB -2
HTAB
BOND $H
CONF
LIST 4
TEMP -133.0
ACTA
SIZE 0.300 0.250 0.100
WGHT    0.048700    0.555300
FVAR       0.74020
CL1   3    0.550038    0.479121    0.278215    11.00000    0.03515    0.02785 =
         0.01442   -0.00328   -0.00603   -0.00044
CL2   3    0.922279    0.924736    0.297672    11.00000    0.03425    0.02573 =
         0.02092    0.00378   -0.00117   -0.00165
O1    4    0.883032    0.690773    0.419332    11.00000    0.03348    0.02059 =
         0.01480   -0.00140   -0.00496   -0.00866
O2    4    0.367833    0.117133    0.401105    11.00000    0.03596    0.02261 =
         0.02342   -0.00053   -0.00608   -0.01211
O3    4    0.703945    0.247423    0.497323    11.00000    0.05584    0.03574 =
         0.02003    0.00520   -0.01022   -0.01433
C1    1    0.811833    0.547430    0.444082    11.00000    0.02851    0.02333 =
         0.01527   -0.00115   -0.00214   -0.00301
AFIX  43
H1    2    0.879644    0.586413    0.466558    11.00000   -1.20000
AFIX   0
C2    1    0.652303    0.353044    0.439680    11.00000    0.02533    0.02053 =
         0.01661   -0.00019   -0.00239   -0.00411
C3    1    0.532785    0.285594    0.406211    11.00000    0.02295    0.01917 =
         0.01749   -0.00192   -0.00182   -0.00129
C4    1    0.555523    0.393500    0.344864    11.00000    0.02244    0.01772 =
         0.01741   -0.00374   -0.00327   -0.00084
AFIX  43
H2    2    0.443048    0.260398    0.338864    11.00000   -1.20000
AFIX   0
C5    1    0.644184    0.540088    0.319800    11.00000    0.02232    0.02168 =
         0.01489   -0.00335   -0.00287    0.00183
C6    1    0.808279    0.738134    0.328429    11.00000    0.02190    0.01863 =
         0.01612    0.00210   -0.00161    0.00035
C7    1    0.884573    0.786224    0.361751    11.00000    0.02222    0.01755 =
         0.01974   -0.00204   -0.00232   -0.00291
AFIX  43
H3    2    0.996153    0.919579    0.367767    11.00000   -1.20000
AFIX   0
C8    1    0.629453    0.438891    0.378906    11.00000    0.02092    0.01702 =
         0.01607   -0.00168   -0.00292   -0.00132
C9    1    0.794835    0.635353    0.386481    11.00000    0.02248    0.01932 =
         0.01457   -0.00341   -0.00347   -0.00124
C10   1    0.595231    0.208519    0.469075    11.00000    0.03697    0.02651 =
         0.01988    0.00228   -0.00319   -0.00810
AFIX  43
H4    2    0.465724    0.077733    0.465516    11.00000   -1.20000
AFIX   0
HKLF 4
REM  6,7-Dichloro-4-oxo-4H-chromene-3-carbaldehyde
REM R1 =  0.0336 for    1747 Fo > 4sig(Fo)  and  0.0451 for all    2089 data
REM    136 parameters refined using      0 restraints
END
WGHT      0.0487      0.5553
REM Instructions for potential hydrogen bonds
EQIV $1 -x+2, -y+1, -z+1
HTAB C1 O3_$1
EQIV $2 x+1, y+1, z
HTAB C7 O2_$2
EQIV $3 -x+1, -y, -z+1
HTAB C10 O3_$3
REM Highest difference peak  0.292,  deepest hole -0.358,  1-sigma level  0.074
Q1    1   1.1685  0.8547  0.2979  11.00000  0.05    0.29
Q2    1   0.8081  0.8258  0.3144  11.00000  0.05    0.25
Q3    1   0.7807  0.7686  0.3472  11.00000  0.05    0.24
Q4    1   0.6828  0.2856  0.4515  11.00000  0.05    0.24
Q5    1   0.7849  0.4461  0.2886  11.00000  0.05    0.23
Q6    1   0.7676  0.5366  0.3812  11.00000  0.05    0.23
Q7    1   0.3392  0.5880  0.2767  11.00000  0.05    0.23
Q8    1   0.8993  0.5307  0.2611  11.00000  0.05    0.22
Q9    1   0.8950  0.3334  0.2509  11.00000  0.05    0.22
Q10   1   0.8406  0.4258  0.4378  11.00000  0.05    0.22
Q11   1   0.9542  0.2393  0.2633  11.00000  0.05    0.21
Q12   1   0.9211  0.7197  0.3431  11.00000  0.05    0.20
Q13   1   0.3061  0.3983  0.2811  11.00000  0.05    0.20
Q14   1   0.7871  0.6366  0.4301  11.00000  0.05    0.20
Q15   1   1.1597  0.9250  0.2595  11.00000  0.05    0.20
Q16   1   0.6761  0.4613  0.3316  11.00000  0.05    0.19
Q17   1   1.1340  1.1121  0.2608  11.00000  0.05    0.19
Q18   1   0.7655  0.6323  0.3214  11.00000  0.05    0.19
Q19   1   0.8000  0.8385  0.3602  11.00000  0.05    0.19
Q20   1   0.8449  0.2816  0.4823  11.00000  0.05    0.19
Q21   1   0.9415  0.1866  0.4923  11.00000  0.05    0.19
Q22   1   0.8834  0.6969  0.3715  11.00000  0.05    0.18
Q23   1   0.9230  0.3994  0.3597  11.00000  0.05    0.18
Q24   1   0.7578  1.0359  0.3122  11.00000  0.05    0.18
Q25   1   0.1604  0.0865  0.4107  11.00000  0.05    0.18
;
