# Supplementary material for: Crystal structure of 6,7-di­chloro-4-oxo-4H-chromene-3-carbaldehyde
Source: Acta Crystallogr E Crystallogr Commun. 2015 Aug 12;71(Pt 9):o652–3. doi: 10.1107/S2056989015014644 (PMC4555387; doi:10.1107/S2056989015014644)
Supplement: Supplementary file 2 [file e-71-0o652-Isup2.hkl]

data_I                                                                          
_shelx_title ' 6,7-Dichloro-4-oxo-4H-chromene-3-carbaldehyde'                   
_shelx_refln_list_code          4                                               
_shelx_F_calc_maximum      137.99                                               
_exptl_crystal_F_000       488.00                                               
_reflns_d_resolution_high  0.7613                                               
                                                                                
loop_                                                                           
 _space_group_symop_operation_xyz                                               
 'x, y, z'                                                                      
 '-x, y+1/2, -z+1/2'                                                            
 '-x, -y, -z'                                                                   
 'x, -y-1/2, z-1/2'                                                             
                                                                                
_cell_length_a     3.7695                                                       
_cell_length_b     6.1465                                                       
_cell_length_c    39.4310                                                       
_cell_angle_alpha  90.000                                                       
_cell_angle_beta   90.721                                                       
_cell_angle_gamma  90.000                                                       
                                                                                
_shelx_F_squared_multiplier     1.000                                           
                                                                                
loop_                                                                           
 _refln_index_h                                                                 
 _refln_index_k                                                                 
 _refln_index_l                                                                 
 _refln_F_squared_calc                                                          
 _refln_F_squared_meas                                                          
 _refln_F_squared_sigma                                                         
 _refln_observed_status                                                         
   1   0   0       3625.08       2808.76       196.43 o                         
   2   0   0       1033.88        824.36       131.09 o                         
   3   0   0        197.22        181.59        10.40 o                         
   4   0   0        350.89        320.36        16.08 o                         
   1   1   0        933.83        875.25        59.09 o                         
   2   1   0       4865.08       4261.40       460.43 o                         
   3   1   0         35.86         22.96         7.88 o                         
   4   1   0         24.56          7.94         7.78 o                         
   0   2   0        353.26        284.87         4.47 o                         
   1   2   0        642.67        755.38        10.09 o                         
   2   2   0       1231.47       1111.02       141.82 o                         
   3   2   0          4.18         -1.81         3.75 o                         
   4   2   0          0.52         -3.85         5.56 o                         
   1   3   0        655.34        640.89        19.20 o                         
   2   3   0         69.54         63.78         7.41 o                         
   3   3   0         32.14         34.30         5.48 o                         
   4   3   0        229.77        262.06        20.00 o                         
   0   4   0        513.42        486.24         8.33 o                         
   1   4   0        469.36        490.97         6.23 o                         
   2   4   0         48.42         50.64         3.84 o                         
   3   4   0        254.39        248.11        21.11 o                         
   4   4   0         17.13         20.35         4.57 o                         
   1   5   0         10.95          6.99         2.92 o                         
   2   5   0        553.64        579.53        24.94 o                         
   3   5   0          5.64          2.55         4.89 o                         
   0   6   0        298.41        276.80         8.73 o                         
   1   6   0        320.37        307.50         9.14 o                         
   2   6   0          0.00          0.52         4.79 o                         
   3   6   0          7.60          9.31         3.88 o                         
   1   7   0          1.84          4.53         6.12 o                         
   2   7   0         32.03         37.33         9.64 o                         
  -4   1   1        663.83        639.51        52.87 o                         
  -3   1   1          1.51         -3.53         3.53 o                         
  -2   1   1       5099.57       4113.36       504.93 o                         
  -1   1   1        457.72        479.60        41.75 o                         
   0   1   1       2879.66       2816.28        67.72 o                         
   1   1   1       3737.04       3850.51       152.38 o                         
   2   1   1       2903.70       2499.68       189.41 o                         
   3   1   1        231.97        237.19        58.06 o                         
   4   1   1        635.70        666.34        62.36 o                         
  -4   2   1         63.17         64.30         7.58 o                         
  -3   2   1        273.38        277.62        47.28 o                         
  -2   2   1       3695.28       3342.01       475.87 o                         
  -1   2   1          1.78          1.84         1.05 o                         
   0   2   1       1801.63       1774.19        45.11 o                         
   1   2   1        164.18        178.67         3.12 o                         
   2   2   1         22.03         10.47         3.30 o                         
   3   2   1        187.33        186.25        15.01 o                         
   4   2   1         22.46         29.31        10.55 o                         
  -4   3   1        107.61         96.36        23.43 o                         
  -3   3   1        232.17        234.18         8.86 o                         
  -2   3   1        384.41        370.33        37.74 o                         
  -1   3   1        183.75        193.42         3.99 o                         
   0   3   1          2.93          7.67         1.26 o                         
   1   3   1        175.05        168.32         6.39 o                         
   2   3   1        331.18        317.20        21.06 o                         
   3   3   1         44.19         43.70         3.44 o                         
   4   3   1         26.72         30.96         5.28 o                         
  -4   4   1          5.67          4.61         4.10 o                         
  -3   4   1        223.18        230.25        30.37 o                         
  -2   4   1        310.66        303.72         8.04 o                         
  -1   4   1         15.10         12.79         1.70 o                         
   0   4   1       1725.69       1711.78        17.36 o                         
   1   4   1        436.56        441.01         7.64 o                         
   2   4   1        421.96        443.15         9.64 o                         
   3   4   1         63.64         58.97         5.47 o                         
   4   4   1          0.83         -5.23         5.23 o                         
  -3   5   1        113.76        135.08         9.45 o                         
  -2   5   1        178.69        180.35         9.25 o                         
  -1   5   1        102.24         93.40         7.89 o                         
   0   5   1        144.52        146.83         4.18 o                         
   1   5   1         27.68         26.50         3.03 o                         
   2   5   1          1.87          0.14         3.76 o                         
   3   5   1        192.08        210.87         9.21 o                         
  -3   6   1         17.21         17.85         4.81 o                         
  -2   6   1         24.77         23.17         3.69 o                         
  -1   6   1          8.44          0.56         4.60 o                         
   0   6   1        324.78        329.91         8.77 o                         
   1   6   1        219.64        196.47         8.23 o                         
   2   6   1        253.44        259.19        13.73 o                         
   3   6   1         33.33         33.15         4.56 o                         
  -2   7   1         76.55         76.44         6.37 o                         
  -1   7   1        183.15        190.88        10.09 o                         
   0   7   1         28.92         22.74         3.48 o                         
   1   7   1         23.15         32.29         4.61 o                         
   2   7   1         40.57         44.12         5.81 o                         
  -4   0   2        124.97         37.03         9.49 o                         
  -2   0   2        660.32        375.28       244.67 o                         
  -1   0   2      11611.48      10694.40      2041.42 o                         
   1   0   2      15370.45      15203.83       176.61 o                         
   2   0   2       6075.92       5538.19       308.91 o                         
   3   0   2        361.39        355.33        12.25 o                         
   4   0   2         35.86         30.66         6.15 o                         
  -4   1   2          8.30          3.73         6.94 o                         
  -3   1   2        138.75        113.12        21.00 o                         
  -2   1   2        741.18        679.26       103.24 o                         
  -1   1   2      18783.94      17541.21      1445.53 o                         
   0   1   2        341.77        330.73         6.22 o                         
   1   1   2       3456.53       3408.91       103.76 o                         
   2   1   2         60.19         62.21        12.27 o                         
   3   1   2        387.38        413.28        66.76 o                         
   4   1   2        112.62        103.63         6.22 o                         
  -4   2   2         32.97         32.66         4.66 o                         
  -3   2   2         26.36         15.81         8.59 o                         
  -2   2   2       2430.30       2215.55       391.54 o                         
  -1   2   2       1532.27       1562.93        21.04 o                         
   0   2   2      11610.51      11575.26        68.16 o                         
   1   2   2       2049.64       2272.18        47.75 o                         
   2   2   2        108.82         80.72         8.06 o                         
   3   2   2         60.74         58.24         3.87 o                         
   4   2   2          4.65         10.74         5.60 o                         
  -4   3   2        681.31        705.23        44.35 o                         
  -3   3   2        102.66        108.16         6.40 o                         
  -2   3   2       1007.29        974.20        97.00 o                         
  -1   3   2         75.05         67.10         2.83 o                         
   0   3   2        137.46        192.91         3.40 o                         
   1   3   2       1649.21       1771.26        30.68 o                         
   2   3   2        498.75        496.85        33.49 o                         
   3   3   2        101.19         98.93        15.46 o                         
   4   3   2        123.01        143.56        10.14 o                         
  -4   4   2          8.94         15.29         5.12 o                         
  -3   4   2        119.66        119.84         7.31 o                         
  -2   4   2        252.94        268.82        11.40 o                         
  -1   4   2       1129.30       1170.12         9.20 o                         
   0   4   2        162.62        169.35         6.20 o                         
   1   4   2        162.90        153.86         3.81 o                         
   2   4   2          3.33          5.18         2.59 o                         
   3   4   2          0.02         -2.61         5.23 o                         
   4   4   2         19.63         12.88         3.32 o                         
  -3   5   2         49.27         53.26         5.20 o                         
  -2   5   2         31.70         36.80         3.02 o                         
  -1   5   2        551.30        545.19        10.41 o                         
   0   5   2        153.39        145.03         4.25 o                         
   1   5   2          7.49          5.70         3.62 o                         
   2   5   2        248.34        240.44        19.10 o                         
   3   5   2          3.10         -6.03         9.72 o                         
  -3   6   2          0.02         -5.38         5.38 o                         
  -2   6   2         49.94         51.98         4.22 o                         
  -1   6   2        428.44        427.67        10.39 o                         
   0   6   2         16.76         13.04         2.91 o                         
   1   6   2        910.40        895.03        14.68 o                         
   2   6   2         48.06         57.27         4.35 o                         
   3   6   2         52.05         54.13         5.06 o                         
  -2   7   2          7.33         10.25         7.63 o                         
  -1   7   2         84.16         77.25        13.92 o                         
   0   7   2         19.52         17.28         3.44 o                         
   1   7   2         25.52         27.51         6.23 o                         
   2   7   2         23.75         31.07         5.92 o                         
  -4   1   3         97.31         88.22         9.90 o                         
  -3   1   3         49.83         39.94         9.61 o                         
  -2   1   3        398.42        276.30        43.04 o                         
  -1   1   3      19040.67      18039.37      1245.41 o                         
   0   1   3        514.28        597.55         5.92 o                         
   1   1   3       1419.25       1349.03        26.14 o                         
   2   1   3        826.97        740.11        98.53 o                         
   3   1   3          1.87         -2.30         3.39 o                         
   4   1   3        279.65        281.58        24.86 o                         
  -4   2   3         17.33         22.32         4.00 o                         
  -3   2   3       1084.25       1063.06       128.98 o                         
  -2   2   3         15.26         15.37         4.64 o                         
  -1   2   3         27.00         40.47         1.78 o                         
   0   2   3       4045.99       3989.36        83.35 o                         
   1   2   3       2292.20       2449.09        58.86 o                         
   2   2   3        147.90        109.69        10.48 o                         
   3   2   3        291.70        286.31        42.64 o                         
   4   2   3          0.22         -1.67         6.02 o                         
  -4   3   3        142.81        152.43        15.92 o                         
  -3   3   3        355.62        345.41        16.52 o                         
  -2   3   3         74.79         56.81        10.64 o                         
  -1   3   3         68.83         99.28         2.92 o                         
   0   3   3        196.08        247.28         5.12 o                         
   1   3   3       2054.02       2264.63        32.50 o                         
   2   3   3        628.10        641.86        41.18 o                         
   3   3   3         78.05         90.65        12.65 o                         
   4   3   3          6.07          0.98         7.05 o                         
  -4   4   3         10.31         10.11         5.12 o                         
  -3   4   3        362.19        372.08        20.39 o                         
  -2   4   3         25.66         34.03         2.76 o                         
  -1   4   3        220.34        240.44         4.69 o                         
   0   4   3        665.36        666.97         6.72 o                         
   1   4   3         79.32         68.58         3.04 o                         
   2   4   3        609.58        606.89        29.11 o                         
   3   4   3         11.21         18.26         3.25 o                         
   4   4   3         25.80         33.45         3.61 o                         
  -3   5   3        254.34        265.12        26.06 o                         
  -2   5   3          8.91          4.05         3.61 o                         
  -1   5   3        207.11        204.00         7.10 o                         
   0   5   3        442.08        436.10         6.48 o                         
   1   5   3        233.30        231.12        15.91 o                         
   2   5   3        385.62        384.36        16.12 o                         
   3   5   3        138.45        145.25         8.25 o                         
  -3   6   3        128.64        139.44         9.75 o                         
  -2   6   3          0.07         -6.94         6.94 o                         
  -1   6   3         57.53         55.25         4.06 o                         
   0   6   3         71.89         62.49         2.89 o                         
   1   6   3         86.59         74.47         4.82 o                         
   2   6   3        159.93        166.98        13.35 o                         
   3   6   3          0.41         -5.93         5.93 o                         
  -2   7   3        120.34        110.59         6.62 o                         
  -1   7   3        261.13        280.07        10.57 o                         
   0   7   3        113.70        113.76         4.36 o                         
   1   7   3        138.03        132.34         8.84 o                         
   2   7   3         11.48         10.70         6.35 o                         
  -4   0   4         22.71          3.10         8.76 o                         
  -3   0   4        707.49        405.16        19.51 o                         
  -2   0   4        345.32        296.68        72.62 o                         
  -1   0   4       1131.41        917.99       111.94 o                         
   1   0   4          4.11         10.34         1.47 o                         
   2   0   4        155.65        136.90         4.60 o                         
   3   0   4        953.68        913.92        18.43 o                         
   4   0   4        187.46        190.75        12.01 o                         
  -4   1   4         12.77          8.56         4.66 o                         
  -3   1   4        154.97        130.19        22.63 o                         
  -2   1   4          1.21          1.05         2.13 o                         
  -1   1   4       5255.25       5313.98       245.68 o                         
   0   1   4       4071.45       4207.05        18.90 o                         
   1   1   4       1971.58       2134.09        32.63 o                         
   2   1   4          9.43         12.40         2.14 o                         
   3   1   4         56.39         47.02         5.66 o                         
   4   1   4         30.45         32.14         4.66 o                         
  -4   2   4          0.09          0.23         5.41 o                         
  -3   2   4       3552.79       3444.60       474.11 o                         
  -2   2   4       2147.41       1996.08       267.89 o                         
  -1   2   4        348.28        343.84         4.24 o                         
   0   2   4       1490.13       1435.04        15.49 o                         
   1   2   4        978.07       1089.66        14.68 o                         
   2   2   4        119.73         73.82         6.77 o                         
   3   2   4         67.08         66.13         5.82 o                         
   4   2   4         37.89         33.25         4.64 o                         
  -4   3   4         18.13         20.77         9.39 o                         
  -3   3   4        785.09        804.96        71.38 o                         
  -2   3   4        387.69        352.59        19.52 o                         
  -1   3   4       3282.63       3364.59        91.29 o                         
   0   3   4        169.97        152.69         4.27 o                         
   1   3   4         58.87         37.15         2.18 o                         
   2   3   4         11.02          3.82         2.15 o                         
   3   3   4        182.55        182.23        15.84 o                         
   4   3   4        381.85        408.15        13.52 o                         
  -4   4   4         57.35         70.60         4.79 o                         
  -3   4   4          5.58          7.77         4.69 o                         
  -2   4   4         62.56         68.10         3.80 o                         
  -1   4   4       1396.65       1473.52        10.38 o                         
   0   4   4       1447.24       1473.05        20.64 o                         
   1   4   4        727.08        764.21        11.14 o                         
   2   4   4         14.90          4.05         3.47 o                         
   3   4   4         14.04          7.91         4.62 o                         
   4   4   4          1.03          2.79         3.04 o                         
  -3   5   4          0.04         -5.26         5.26 o                         
  -2   5   4         91.20        103.77         5.73 o                         
  -1   5   4        518.82        531.52        10.21 o                         
   0   5   4        135.16        136.64         4.11 o                         
   1   5   4        371.44        390.32         8.87 o                         
   2   5   4          2.07          6.32         3.27 o                         
   3   5   4          0.07         -6.94         6.94 o                         
  -3   6   4         20.30         14.60         9.19 o                         
  -2   6   4        534.19        516.05        13.38 o                         
  -1   6   4         33.20         34.01         4.66 o                         
   0   6   4         26.84         29.50         2.86 o                         
   1   6   4       1030.32       1029.77        15.47 o                         
   2   6   4         45.28         41.47         4.43 o                         
   3   6   4        156.66        161.00         9.71 o                         
  -2   7   4          3.72         -0.41         8.78 o                         
  -1   7   4          0.85          8.24         6.57 o                         
   0   7   4        185.35        176.37         6.47 o                         
   1   7   4         44.52         42.35         7.82 o                         
   2   7   4          9.64         -5.44        20.46 o                         
  -4   1   5          3.73         -3.45         5.25 o                         
  -3   1   5          3.21          3.74         3.47 o                         
  -2   1   5        184.51        173.22        27.10 o                         
  -1   1   5       5497.05       5175.45       183.89 o                         
   0   1   5        190.52        157.82         1.85 o                         
   1   1   5       9719.14       9855.10       164.17 o                         
   2   1   5          0.11          0.43         1.56 o                         
   3   1   5         48.69         47.07         5.39 o                         
   4   1   5        145.15        180.56        11.10 o                         
  -4   2   5          0.61          3.83         6.99 o                         
  -3   2   5         11.61         -0.90         6.17 o                         
  -2   2   5       2992.35       2659.78       337.80 o                         
  -1   2   5        108.88         93.03         4.55 o                         
   0   2   5        373.99        378.98         3.65 o                         
   1   2   5          0.08          2.71         1.27 o                         
   2   2   5       1753.30       1840.69       104.81 o                         
   3   2   5        299.41        307.41        25.31 o                         
   4   2   5         33.20         37.27         6.60 o                         
  -4   3   5        105.72         83.46        13.84 o                         
  -3   3   5        130.81        126.68        20.41 o                         
  -2   3   5         34.98         42.82         2.61 o                         
  -1   3   5        569.37        625.50         6.16 o                         
   0   3   5       1844.54       2051.86        19.28 o                         
   1   3   5        541.59        502.64        15.32 o                         
   2   3   5        470.32        469.72         8.95 o                         
   3   3   5        229.68        237.42        12.66 o                         
   4   3   5        392.45        390.35        13.38 o                         
  -4   4   5         28.61          5.27         7.13 o                         
  -3   4   5        272.49        292.35        12.65 o                         
  -2   4   5         10.01          6.76         3.15 o                         
  -1   4   5         31.45         25.31         1.85 o                         
   0   4   5         69.54         57.80         2.41 o                         
   1   4   5         85.15         98.21         4.42 o                         
   2   4   5        540.55        486.11        24.56 o                         
   3   4   5        172.23        188.91        14.06 o                         
   4   4   5          8.58         -5.11         5.11 o                         
  -3   5   5         95.17         97.80        13.93 o                         
  -2   5   5        138.22        148.17         9.39 o                         
  -1   5   5        314.83        313.20        11.27 o                         
   0   5   5        226.54        217.72         4.90 o                         
   1   5   5          0.04         -3.91         3.91 o                         
   2   5   5         30.83         40.57         2.96 o                         
   3   5   5        169.75        184.93        14.27 o                         
  -3   6   5         58.50         52.43         5.92 o                         
  -2   6   5         50.46         44.82         4.64 o                         
  -1   6   5        183.26        195.29         7.42 o                         
   0   6   5         29.10         25.65         4.06 o                         
   1   6   5        161.21        164.68         7.65 o                         
   2   6   5        127.90        138.56        10.59 o                         
   3   6   5         47.04         51.06         7.36 o                         
  -2   7   5          1.84         12.32         7.21 o                         
  -1   7   5          2.30         12.23         5.16 o                         
   0   7   5        644.29        637.15        10.47 o                         
   1   7   5         16.70          8.27        10.87 o                         
   2   7   5        775.93        775.67        46.09 o                         
  -4   0   6         13.64         15.57         5.51 o                         
  -3   0   6       2000.86       1587.32        31.96 o                         
  -2   0   6        591.65        577.37       105.29 o                         
  -1   0   6       5765.66       4548.81       274.94 o                         
   0   0   6        189.97        172.88         3.67 o                         
   1   0   6       1015.51        992.30        22.57 o                         
   2   0   6        118.85        103.43         4.15 o                         
   3   0   6        611.24        606.83        14.71 o                         
   4   0   6         13.32         11.97         8.20 o                         
  -4   1   6         10.59          2.11         6.70 o                         
  -3   1   6          5.86          2.97         3.34 o                         
  -2   1   6         13.91         13.60         1.40 o                         
  -1   1   6       1216.35       1134.20        36.46 o                         
   0   1   6          0.18          1.24         0.79 o                         
   1   1   6         95.69        109.06         2.31 o                         
   2   1   6        258.21        255.94        12.84 o                         
   3   1   6         11.88         18.53         2.82 o                         
   4   1   6          7.42          7.81         7.95 o                         
  -4   2   6         59.67         63.14         5.15 o                         
  -3   2   6        776.88        750.31        66.83 o                         
  -2   2   6        788.76        774.19        79.60 o                         
  -1   2   6       1688.55       1617.94        22.56 o                         
   0   2   6        768.77        808.31         6.29 o                         
   1   2   6         47.97         53.40         3.39 o                         
   2   2   6         41.54         38.17         1.74 o                         
   3   2   6        285.23        279.19        39.37 o                         
   4   2   6          0.02          1.16         5.30 o                         
  -4   3   6        697.54        713.10        44.92 o                         
  -3   3   6         53.41         53.94         3.94 o                         
  -2   3   6        103.81        109.20         5.01 o                         
  -1   3   6        591.05        611.40         6.58 o                         
   0   3   6       2995.85       3270.10        30.40 o                         
   1   3   6       1056.69        948.36        17.38 o                         
   2   3   6         22.52         25.42         3.61 o                         
   3   3   6        144.20        146.47        11.02 o                         
   4   3   6          3.31         -6.98         6.98 o                         
  -4   4   6        527.46        539.73        15.95 o                         
  -3   4   6        141.17        139.80        21.15 o                         
  -2   4   6       1189.15       1283.37        72.77 o                         
  -1   4   6        164.33        159.00         4.08 o                         
   0   4   6        250.64        294.60        10.76 o                         
   1   4   6          8.50          3.69         2.03 o                         
   2   4   6        231.93        202.80         7.01 o                         
   3   4   6        190.34        172.04        18.00 o                         
   4   4   6        105.34        105.68         6.38 o                         
  -3   5   6         20.51         20.80         3.95 o                         
  -2   5   6        121.42        122.48         6.27 o                         
  -1   5   6        122.21        129.67         6.14 o                         
   0   5   6        397.08        378.94         8.31 o                         
   1   5   6        802.39        833.63        27.39 o                         
   2   5   6         62.38         47.75         3.55 o                         
   3   5   6        225.58        218.23         9.70 o                         
  -3   6   6          6.00          1.52         6.18 o                         
  -2   6   6        487.67        520.19        24.03 o                         
  -1   6   6          6.07          9.31         3.17 o                         
   0   6   6        666.55        651.46        17.00 o                         
   1   6   6          6.28          2.15         5.22 o                         
   2   6   6        389.13        410.12        19.03 o                         
   3   6   6         16.13          1.87         7.19 o                         
  -2   7   6         42.22         46.94         5.99 o                         
  -1   7   6         24.13         19.57        15.83 o                         
   0   7   6         96.13         94.38         4.00 o                         
   1   7   6        178.33        172.12         9.14 o                         
   2   7   6        711.78        683.52        16.85 o                         
  -4   1   7         52.85         54.22         4.68 o                         
  -3   1   7          0.12         -2.28         5.67 o                         
  -2   1   7         15.98         11.06         1.41 o                         
  -1   1   7        888.19        755.85        21.42 o                         
   0   1   7        423.37        484.95         3.35 o                         
   1   1   7       4970.79       5082.34        51.43 o                         
   2   1   7         22.93         21.69         2.03 o                         
   3   1   7       1181.74       1202.90       105.30 o                         
   4   1   7         37.73         44.91         5.93 o                         
  -4   2   7         47.04         53.07         5.06 o                         
  -3   2   7        128.02        113.20        20.69 o                         
  -2   2   7          7.83         10.71         1.70 o                         
  -1   2   7        869.42        862.74         6.82 o                         
   0   2   7        835.54        923.08        10.97 o                         
   1   2   7         28.19         24.90         1.17 o                         
   2   2   7          4.49          4.79         1.38 o                         
   3   2   7         62.41         63.94         7.23 o                         
   4   2   7        104.72        115.62         6.56 o                         
  -4   3   7        114.77        100.68         7.07 o                         
  -3   3   7         43.56         44.19         8.58 o                         
  -2   3   7        171.87        168.26         8.61 o                         
  -1   3   7       2891.50       2852.21        69.56 o                         
   0   3   7         43.16         39.53         2.47 o                         
   1   3   7        465.50        413.91         6.52 o                         
   2   3   7        155.76        169.96         5.86 o                         
   3   3   7        168.86        157.84        19.25 o                         
   4   3   7         93.51        101.76        17.07 o                         
  -4   4   7        104.16         69.63         7.06 o                         
  -3   4   7        319.76        343.39        17.52 o                         
  -2   4   7       1379.30       1467.06        54.07 o                         
  -1   4   7        321.48        299.90         8.45 o                         
   0   4   7          1.17          3.60         1.64 o                         
   1   4   7          7.82          4.91         2.03 o                         
   2   4   7        135.26        166.64        13.06 o                         
   3   4   7        739.73        713.93        29.53 o                         
   4   4   7         18.10          7.52         6.16 o                         
  -3   5   7         63.74         60.08         4.69 o                         
  -2   5   7        182.24        203.28        12.13 o                         
  -1   5   7         88.06         95.00        10.70 o                         
   0   5   7       3225.54       3263.89        23.54 o                         
   1   5   7          6.40          0.86         6.53 o                         
   2   5   7        855.84        865.06        34.94 o                         
   3   5   7        204.72        207.89        11.83 o                         
  -3   6   7         26.16         30.24         4.21 o                         
  -2   6   7         50.33         53.37         4.83 o                         
  -1   6   7        200.71        226.97        10.03 o                         
   0   6   7       1053.40        993.28        10.74 o                         
   1   6   7        739.22        712.16        14.53 o                         
   2   6   7        100.43         85.56         8.12 o                         
   3   6   7         26.94         24.78         4.52 o                         
  -2   7   7        135.62        157.21        13.81 o                         
  -1   7   7          5.97          8.14         6.39 o                         
   0   7   7        170.02        170.47         6.18 o                         
   1   7   7          4.75         -0.80        13.96 o                         
   2   7   7         54.08         41.30         6.65 o                         
  -4   0   8         54.95         31.63         6.95 o                         
  -3   0   8        453.08        386.60        15.55 o                         
  -2   0   8       1207.58       1105.88       167.38 o                         
  -1   0   8       1879.06       1468.58       119.17 o                         
   0   0   8       1131.17       1059.47         7.70 o                         
   1   0   8       2671.37       2741.43        25.35 o                         
   2   0   8        228.22        233.86        11.19 o                         
   3   0   8        672.27        681.62        15.82 o                         
   4   0   8         32.68         31.69         6.17 o                         
  -4   1   8         32.50         38.48         4.75 o                         
  -3   1   8          0.66          1.56         3.47 o                         
  -2   1   8         13.51         13.81         1.51 o                         
  -1   1   8         48.58         49.58         1.81 o                         
   0   1   8         97.48         86.76         3.93 o                         
   1   1   8       2413.33       2556.52        21.62 o                         
   2   1   8        176.41        171.96        12.57 o                         
   3   1   8         41.98         50.70         6.74 o                         
   4   1   8          0.21          0.13         6.27 o                         
  -4   2   8         54.82         50.51         5.17 o                         
  -3   2   8        514.81        486.07        37.77 o                         
  -2   2   8        168.82        145.60        11.43 o                         
  -1   2   8       1574.87       1628.08        30.19 o                         
   0   2   8       1090.59       1152.81         7.67 o                         
   1   2   8         10.18         15.76         1.09 o                         
   2   2   8          0.95          1.93         1.45 o                         
   3   2   8        194.66        197.11        18.66 o                         
   4   2   8         17.02         12.02         4.26 o                         
  -4   3   8         24.89         31.91         5.04 o                         
  -3   3   8        843.21        856.95        86.35 o                         
  -2   3   8         29.49         25.99         2.65 o                         
  -1   3   8        903.36        889.26        18.94 o                         
   0   3   8         53.79         64.10         2.62 o                         
   1   3   8       1248.39       1294.98        30.35 o                         
   2   3   8        392.25        390.11         8.25 o                         
   3   3   8        176.50        172.02        13.54 o                         
   4   3   8        144.43        145.29         8.80 o                         
  -4   4   8         52.46         41.55         5.17 o                         
  -3   4   8         27.93         30.90         4.00 o                         
  -2   4   8       1296.66       1300.06        34.09 o                         
  -1   4   8         18.19         10.65         2.87 o                         
   0   4   8         89.25         81.56         2.99 o                         
   1   4   8          0.07          0.19         4.57 o                         
   2   4   8        456.74        492.61        23.29 o                         
   3   4   8        542.92        541.34        27.30 o                         
   4   4   8        141.09        139.16        15.51 o                         
  -3   5   8         42.55         36.12         5.53 o                         
  -2   5   8          5.22          6.30         4.51 o                         
  -1   5   8        315.10        303.20         8.61 o                         
   0   5   8        232.40        224.21         5.83 o                         
   1   5   8       2607.61       2454.14        21.26 o                         
   2   5   8         53.35         44.18         3.92 o                         
   3   5   8        234.34        238.06        10.44 o                         
  -3   6   8         78.52         75.47         5.47 o                         
  -2   6   8        232.09        217.16        15.90 o                         
  -1   6   8         66.66         64.72         8.37 o                         
   0   6   8         24.32         20.98         3.89 o                         
   1   6   8        323.23        353.37        11.21 o                         
   2   6   8         12.52         13.13         3.80 o                         
   3   6   8         39.06         37.82        11.64 o                         
  -2   7   8         60.16         77.44         6.33 o                         
  -1   7   8         69.89         71.15        10.01 o                         
   0   7   8         98.00         90.29         3.82 o                         
   1   7   8        239.46        237.84        10.03 o                         
   2   7   8        134.15        142.43        16.09 o                         
  -4   1   9        248.18        253.67        17.16 o                         
  -3   1   9          9.05         11.13         2.56 o                         
  -2   1   9       1840.40       1745.21        65.19 o                         
  -1   1   9       2138.04       2006.51        83.80 o                         
   0   1   9         49.52         48.30         1.55 o                         
   1   1   9       2228.07       2219.62        12.38 o                         
   2   1   9         12.03         12.82         1.17 o                         
   3   1   9        739.03        750.36        24.97 o                         
   4   1   9         11.68          9.92         4.54 o                         
  -4   2   9         60.69         57.70         8.73 o                         
  -3   2   9        234.39        217.48        10.64 o                         
  -2   2   9         71.14         57.41         5.26 o                         
  -1   2   9       1189.42       1210.65        28.37 o                         
   0   2   9          0.20          2.56         1.49 o                         
   1   2   9         22.94         33.65         2.49 o                         
   2   2   9        174.23        183.76         5.82 o                         
   3   2   9        272.67        274.46        19.63 o                         
   4   2   9          0.68         -5.41         5.41 o                         
  -4   3   9          0.87         -0.23         4.06 o                         
  -3   3   9        162.47        143.27        14.68 o                         
  -2   3   9        779.01        777.39        51.79 o                         
  -1   3   9        243.19        246.61         4.12 o                         
   0   3   9       1242.77       1322.81         9.02 o                         
   1   3   9       3496.46       3492.18        91.46 o                         
   2   3   9        145.52        147.97         6.28 o                         
   3   3   9        166.55        165.47        11.85 o                         
   4   3   9         10.20         -2.70         6.53 o                         
  -4   4   9         14.55         13.36         4.17 o                         
  -3   4   9         12.24          7.81         4.89 o                         
  -2   4   9          4.45          3.24         3.39 o                         
  -1   4   9       4829.54       4954.43        64.41 o                         
   0   4   9        391.69        355.96         5.23 o                         
   1   4   9        571.32        582.30        14.11 o                         
   2   4   9        148.48        136.67         6.20 o                         
   3   4   9        330.24        340.30        12.48 o                         
   4   4   9         28.36         23.40         7.19 o                         
  -3   5   9        476.81        506.92        37.33 o                         
  -2   5   9         79.40         83.28         4.65 o                         
  -1   5   9       1619.00       1621.29        17.49 o                         
   0   5   9        864.41        834.08         8.87 o                         
   1   5   9          8.55          2.71         4.59 o                         
   2   5   9       1488.82       1480.82        24.07 o                         
   3   5   9        208.16        204.42        10.00 o                         
  -3   6   9         80.61         97.70         5.88 o                         
  -2   6   9          5.56          2.62         4.91 o                         
  -1   6   9         74.39         75.21         4.83 o                         
   0   6   9          8.98          3.65         3.83 o                         
   1   6   9        891.53        831.85        32.99 o                         
   2   6   9        212.87        221.65         8.65 o                         
   3   6   9         83.33         88.28         6.29 o                         
  -2   7   9          0.48         10.78         7.40 o                         
  -1   7   9         41.05         32.59        16.21 o                         
   0   7   9        139.97        144.66         6.05 o                         
   1   7   9         53.60         51.41         5.58 o                         
   2   7   9         26.82         38.31         8.78 o                         
  -4   0  10        112.91         93.07         8.52 o                         
  -3   0  10        807.42        736.14        20.86 o                         
  -2   0  10        141.12        163.32        15.79 o                         
  -1   0  10        313.33        223.76         9.39 o                         
   0   0  10       7936.56       7645.36        36.14 o                         
   1   0  10         34.38         34.94         4.75 o                         
   2   0  10       1596.30       1535.78        13.64 o                         
   3   0  10         89.20        103.25         7.12 o                         
   4   0  10         74.24         80.31         6.77 o                         
  -4   1  10          2.18          0.06        11.04 o                         
  -3   1  10        122.52        117.12        13.26 o                         
  -2   1  10         12.36         21.02         2.59 o                         
  -1   1  10         17.06         21.54         1.65 o                         
   0   1  10        895.52        926.83        12.03 o                         
   1   1  10        121.68        117.90         2.38 o                         
   2   1  10         13.77         11.13         1.28 o                         
   3   1  10        303.45        313.43        16.70 o                         
   4   1  10         86.61         88.71         6.63 o                         
  -4   2  10        441.58        456.02        16.53 o                         
  -3   2  10        305.08        319.35        34.36 o                         
  -2   2  10        269.76        225.71        16.69 o                         
  -1   2  10       1102.16       1103.19         9.90 o                         
   0   2  10        107.39        111.26         3.63 o                         
   1   2  10          4.22          5.99         2.05 o                         
   2   2  10        437.09        415.11        23.16 o                         
   3   2  10        108.97        111.22         8.70 o                         
   4   2  10         10.97         24.40         3.95 o                         
  -4   3  10         57.98         68.42        12.99 o                         
  -3   3  10        691.12        712.59        69.69 o                         
  -2   3  10        215.77        212.77         8.62 o                         
  -1   3  10        201.79        222.87         4.03 o                         
   0   3  10          1.10          1.14         1.68 o                         
   1   3  10       3900.44       4079.46       113.08 o                         
   2   3  10         42.08         51.59         2.75 o                         
   3   3  10        316.47        349.30        26.99 o                         
   4   3  10        151.70        170.02        14.69 o                         
  -4   4  10          3.66         -3.97         4.89 o                         
  -3   4  10        252.74        259.03        25.94 o                         
  -2   4  10        211.20        200.61         7.34 o                         
  -1   4  10        594.38        590.95         9.92 o                         
   0   4  10          2.24          7.12         2.02 o                         
   1   4  10        459.15        487.92         9.22 o                         
   2   4  10        510.32        547.35        20.31 o                         
   3   4  10        253.37        228.77        11.79 o                         
   4   4  10         65.80         76.99         4.55 o                         
  -3   5  10         38.44         35.87        12.56 o                         
  -2   5  10        111.98        131.12        12.61 o                         
  -1   5  10       1434.46       1459.07        20.07 o                         
   0   5  10       1114.61       1079.99        10.10 o                         
   1   5  10         30.03         33.26         3.15 o                         
   2   5  10        329.19        278.37        19.28 o                         
   3   5  10         86.40         93.12        15.06 o                         
  -3   6  10         95.14        100.45        10.89 o                         
  -2   6  10         46.74         51.81         7.05 o                         
  -1   6  10         91.78         79.83         4.21 o                         
   0   6  10        304.90        273.49         6.56 o                         
   1   6  10        137.37        121.97         8.19 o                         
   2   6  10          0.17          8.04         4.74 o                         
   3   6  10         48.12         40.49        24.63 o                         
  -2   7  10        109.79         99.88         6.68 o                         
  -1   7  10        179.17        161.87         9.88 o                         
   0   7  10        405.38        375.74        13.27 o                         
   1   7  10         58.48         70.32         7.15 o                         
   2   7  10         58.10         71.49         6.54 o                         
  -4   1  11        227.05        239.86        13.56 o                         
  -3   1  11         20.88         21.51         2.89 o                         
  -2   1  11       2536.97       2449.30        88.16 o                         
  -1   1  11        750.26        747.75        44.46 o                         
   0   1  11       3887.85       4120.43        21.38 o                         
   1   1  11       2979.60       3087.96        28.08 o                         
   2   1  11        203.74        191.00         3.86 o                         
   3   1  11        611.25        654.92        11.65 o                         
   4   1  11        103.32        107.48         6.05 o                         
  -4   2  11         15.19         -2.04         8.18 o                         
  -3   2  11         12.30         14.12         5.52 o                         
  -2   2  11        325.86        301.72        17.18 o                         
  -1   2  11       2637.89       2743.54        39.29 o                         
   0   2  11         93.88         74.78         2.27 o                         
   1   2  11       1591.34       1573.79        21.49 o                         
   2   2  11        183.18        195.08         4.19 o                         
   3   2  11         32.61         38.60         3.56 o                         
   4   2  11         10.13          7.81         5.42 o                         
  -4   3  11         14.79         14.18        10.21 o                         
  -3   3  11       1108.53       1110.22       125.98 o                         
  -2   3  11       1394.29       1380.14        83.86 o                         
  -1   3  11        198.42        189.33         3.76 o                         
   0   3  11       1938.27       2036.62        29.85 o                         
   1   3  11         29.21         26.88         1.59 o                         
   2   3  11         75.64         70.16         3.67 o                         
   3   3  11        135.76        127.52         7.21 o                         
   4   3  11          0.48         -2.39         4.07 o                         
  -4   4  11        111.26        106.89        14.24 o                         
  -3   4  11        114.85        101.89        11.33 o                         
  -2   4  11        530.34        528.31        11.96 o                         
  -1   4  11         10.06          9.06         2.38 o                         
   0   4  11       1545.37       1558.08        16.27 o                         
   1   4  11        206.40        203.46        15.66 o                         
   2   4  11       1436.42       1521.33        46.33 o                         
   3   4  11          2.11         -3.86         4.53 o                         
   4   4  11          1.05         -4.40         8.64 o                         
  -3   5  11        155.38        155.28         8.86 o                         
  -2   5  11          4.29          6.58         4.42 o                         
  -1   5  11         57.18         54.67         3.60 o                         
   0   5  11        223.41        219.76         5.10 o                         
   1   5  11        150.60        139.13         8.70 o                         
   2   5  11         85.58         95.98         5.87 o                         
   3   5  11         71.77         73.04         8.61 o                         
  -3   6  11          5.91         -5.69         5.69 o                         
  -2   6  11          8.86         10.27         4.02 o                         
  -1   6  11         71.35         67.54         4.24 o                         
   0   6  11        915.43        859.95        13.40 o                         
   1   6  11        213.65        177.19         8.20 o                         
   2   6  11         19.66         26.46         3.76 o                         
   3   6  11        147.54        111.62        32.32 o                         
  -2   7  11         56.86         66.90         6.11 o                         
  -1   7  11        433.95        443.17        13.54 o                         
   0   7  11        356.65        322.34         8.46 o                         
   1   7  11          0.11         -3.46         6.90 o                         
   2   7  11        419.39        449.60        14.26 o                         
  -4   0  12        280.00        194.24        16.13 o                         
  -3   0  12        143.91        125.06        10.11 o                         
  -2   0  12         40.73         36.28         5.50 o                         
  -1   0  12       1232.67       1048.88        11.72 o                         
   0   0  12       1046.35        948.40        12.85 o                         
   1   0  12         51.27         34.71         1.89 o                         
   2   0  12       2948.59       2826.79        36.81 o                         
   3   0  12        223.69        224.01         9.76 o                         
   4   0  12         61.98         65.84         6.88 o                         
  -4   1  12         84.75         96.88        20.48 o                         
  -3   1  12          1.07         -2.73         3.43 o                         
  -2   1  12          3.61          3.45         2.09 o                         
  -1   1  12         95.92         81.48         3.84 o                         
   0   1  12        104.68        108.62         2.31 o                         
   1   1  12         15.00         10.15         1.07 o                         
   2   1  12         74.32         88.57         3.69 o                         
   3   1  12          2.97          9.88         5.43 o                         
   4   1  12          6.04         12.30         4.77 o                         
  -4   2  12        403.27        413.15        47.13 o                         
  -3   2  12         49.18         44.06         8.17 o                         
  -2   2  12        146.78        136.50         4.05 o                         
  -1   2  12        114.45         97.81         2.79 o                         
   0   2  12       7926.79       8337.02        36.17 o                         
   1   2  12         41.02         53.14         2.11 o                         
   2   2  12        887.18        901.26         9.74 o                         
   3   2  12        250.42        273.19        26.37 o                         
   4   2  12        590.08        610.87        39.16 o                         
  -4   3  12          0.22        -10.30        11.58 o                         
  -3   3  12         25.51         13.24         4.41 o                         
  -2   3  12       3328.09       3243.71       228.58 o                         
  -1   3  12          9.22          7.87         1.20 o                         
   0   3  12       1614.34       1802.69        18.99 o                         
   1   3  12        125.92        149.59         3.46 o                         
   2   3  12        451.81        494.64         9.20 o                         
   3   3  12        200.52        201.70        11.83 o                         
   4   3  12          3.75          1.79         4.06 o                         
  -4   4  12         41.57         30.80         8.79 o                         
  -3   4  12          0.24         -4.65         4.65 o                         
  -2   4  12        974.87       1005.89        53.24 o                         
  -1   4  12        538.43        543.59        11.40 o                         
   0   4  12        109.73        118.28         4.54 o                         
   1   4  12        229.27        251.16         6.85 o                         
   2   4  12          0.05          4.63         3.82 o                         
   3   4  12         18.54         23.93         3.54 o                         
   4   4  12         23.69          7.45         8.30 o                         
  -3   5  12         42.59         50.97        17.08 o                         
  -2   5  12        649.34        674.78        33.64 o                         
  -1   5  12          1.10          0.14         3.97 o                         
   0   5  12         43.04         47.30         2.65 o                         
   1   5  12         39.75         53.95         3.39 o                         
   2   5  12         10.21          9.32         3.55 o                         
   3   5  12          4.35          8.71         5.89 o                         
  -3   6  12          2.90         12.85        11.28 o                         
  -2   6  12         77.72         85.57         7.16 o                         
  -1   6  12        193.92        194.04         8.09 o                         
   0   6  12         14.35         15.30         2.54 o                         
   1   6  12        954.52        920.08        15.03 o                         
   2   6  12         37.64         33.75         5.16 o                         
   3   6  12        179.62        186.61        10.32 o                         
  -2   7  12        101.90         93.38         6.76 o                         
  -1   7  12        331.58        343.35        26.31 o                         
   0   7  12         40.06         43.62         3.57 o                         
   1   7  12         21.70         33.88         5.31 o                         
   2   7  12          0.36         -0.59         8.36 o                         
  -4   1  13        340.45        345.66        24.74 o                         
  -3   1  13          5.46          7.00         2.58 o                         
  -2   1  13       3422.03       3213.70       155.57 o                         
  -1   1  13         15.37         19.38         1.14 o                         
   0   1  13       3739.80       3780.01        19.59 o                         
   1   1  13        346.39        360.47         4.03 o                         
   2   1  13        506.79        561.12         7.15 o                         
   3   1  13        387.04        417.54        14.20 o                         
   4   1  13        258.28        276.06        10.10 o                         
  -4   2  13        767.58        796.43        79.28 o                         
  -3   2  13         14.23         20.33         7.93 o                         
  -2   2  13        135.39        131.23         8.26 o                         
  -1   2  13          1.21          0.89         1.31 o                         
   0   2  13       5609.46       6187.44        34.00 o                         
   1   2  13          2.00         -0.85         1.33 o                         
   2   2  13        836.75        839.68         8.22 o                         
   3   2  13        506.59        546.29        25.26 o                         
   4   2  13          4.81         -3.53        13.14 o                         
  -4   3  13        399.25        431.72        13.38 o                         
  -3   3  13        341.51        339.06        41.43 o                         
  -2   3  13         10.96          6.19         3.58 o                         
  -1   3  13        406.60        435.83         5.54 o                         
   0   3  13          9.61          7.42         1.36 o                         
   1   3  13         16.44         27.43         1.56 o                         
   2   3  13         89.35        102.01         9.86 o                         
   3   3  13          7.41          4.94         4.56 o                         
   4   3  13          6.87          3.44         5.27 o                         
  -4   4  13         50.25         58.80         7.69 o                         
  -3   4  13          2.77          8.20         3.03 o                         
  -2   4  13        307.79        314.87        18.60 o                         
  -1   4  13        140.07        127.72         5.29 o                         
   0   4  13        393.62        386.09         5.65 o                         
   1   4  13         20.22         26.05         2.86 o                         
   2   4  13        656.19        693.51        15.10 o                         
   3   4  13         90.14         88.01        12.65 o                         
   4   4  13         80.06         76.73         5.17 o                         
  -3   5  13        212.57        237.77        11.66 o                         
  -2   5  13         44.14         47.82         4.27 o                         
  -1   5  13        408.39        424.46         9.71 o                         
   0   5  13         90.24         88.36         3.91 o                         
   1   5  13         66.80         62.60         8.09 o                         
   2   5  13         35.16         41.93         7.79 o                         
   3   5  13         14.45          9.84         4.13 o                         
  -2   6  13         29.93         27.97         4.04 o                         
  -1   6  13          7.38         10.35         3.33 o                         
   0   6  13        104.67        109.58         4.22 o                         
   1   6  13         44.71         41.13         7.69 o                         
   2   6  13        325.61        357.33        10.99 o                         
   3   6  13         27.06        -19.38        19.38 o                         
  -1   7  13        501.01        490.42        13.54 o                         
   0   7  13         31.34         35.39         3.32 o                         
   1   7  13         36.81         39.61         6.95 o                         
   2   7  13         56.14         52.58         6.41 o                         
  -4   0  14        459.40        385.03        21.12 o                         
  -3   0  14        168.02        141.58        10.08 o                         
  -2   0  14         87.76        101.13        16.93 o                         
  -1   0  14         68.57         81.97         3.46 o                         
   0   0  14       2429.99       2393.96        24.17 o                         
   1   0  14       2250.86       2420.88        25.30 o                         
   2   0  14       2273.58       2235.20        22.50 o                         
   3   0  14         90.02        111.96         7.47 o                         
   4   0  14        643.76        714.64        20.13 o                         
  -4   1  14         68.36         73.51        14.58 o                         
  -3   1  14        167.46        158.00        10.81 o                         
  -2   1  14       1705.13       1676.48        66.10 o                         
  -1   1  14       1265.41       1358.01        48.63 o                         
   0   1  14       1836.36       1832.44        20.78 o                         
   1   1  14         42.70         53.19         2.04 o                         
   2   1  14         63.55         58.55         2.24 o                         
   3   1  14        529.38        583.46        11.00 o                         
   4   1  14          0.51          2.11         5.72 o                         
  -4   2  14         15.16          4.41         6.50 o                         
  -3   2  14        446.25        466.45        81.12 o                         
  -2   2  14         26.64         26.39         3.44 o                         
  -1   2  14       2339.83       2641.42        23.99 o                         
   0   2  14        233.69        201.86         3.38 o                         
   1   2  14         22.98         26.63         1.26 o                         
   2   2  14       2434.28       2467.22        14.92 o                         
   3   2  14        217.89        217.37        10.80 o                         
   4   2  14        259.32        273.64        11.02 o                         
  -4   3  14         62.31         55.41         5.67 o                         
  -3   3  14        330.93        329.19        53.04 o                         
  -2   3  14        723.64        701.58        48.83 o                         
  -1   3  14        563.73        538.96         7.57 o                         
   0   3  14       1939.87       1946.67        30.77 o                         
   1   3  14        793.10        921.95        22.41 o                         
   2   3  14        100.49        112.37         5.09 o                         
   3   3  14          5.76         10.66         3.46 o                         
   4   3  14        127.11        118.23        17.96 o                         
  -4   4  14          0.02          0.02         5.77 o                         
  -3   4  14          7.41         -3.79         8.69 o                         
  -2   4  14         60.85         64.22         6.77 o                         
  -1   4  14         35.33         35.03         2.42 o                         
   0   4  14        434.73        445.39         6.08 o                         
   1   4  14       1179.08       1180.11        13.70 o                         
   2   4  14         77.26         78.76         4.96 o                         
   3   4  14        168.56        195.04         8.04 o                         
   4   4  14         26.95         11.44         6.73 o                         
  -3   5  14          1.44         -5.59         5.59 o                         
  -2   5  14        434.28        448.97        14.26 o                         
  -1   5  14         23.51         26.07         9.39 o                         
   0   5  14        599.29        584.18         7.74 o                         
   1   5  14         48.56         39.68         3.15 o                         
   2   5  14         10.58          4.94         3.52 o                         
   3   5  14         24.05         26.08         3.91 o                         
  -2   6  14        105.09        126.69         7.74 o                         
  -1   6  14         52.76         48.61         3.74 o                         
   0   6  14          8.74          5.49         2.92 o                         
   1   6  14        412.09        409.64        15.96 o                         
   2   6  14          9.26          6.74         4.52 o                         
  -1   7  14         17.31          5.97         8.55 o                         
   0   7  14          5.92         -4.80         4.80 o                         
   1   7  14         48.46         41.04         6.01 o                         
  -4   1  15        204.27        204.57        15.48 o                         
  -3   1  15        509.54        525.38        82.71 o                         
  -2   1  15       1548.86       1491.87        58.99 o                         
  -1   1  15       1968.95       2018.11       105.23 o                         
   0   1  15       1621.16       1575.58         9.63 o                         
   1   1  15         25.07         13.38         1.11 o                         
   2   1  15        320.66        343.14         5.11 o                         
   3   1  15         11.02         12.65         2.87 o                         
   4   1  15         86.58         97.91         5.57 o                         
  -4   2  15         32.73         36.60        14.51 o                         
  -3   2  15        537.60        520.24        72.91 o                         
  -2   2  15        260.35        274.16         7.29 o                         
  -1   2  15        394.01        453.19         8.32 o                         
   0   2  15        580.61        641.23         5.63 o                         
   1   2  15         13.67         15.77         1.55 o                         
   2   2  15        777.17        782.08         7.95 o                         
   3   2  15          7.03          4.68         3.17 o                         
   4   2  15        399.58        425.72        19.55 o                         
  -4   3  15          4.95          5.85         3.57 o                         
  -3   3  15         60.82         63.89        15.11 o                         
  -2   3  15        314.62        325.46        26.82 o                         
  -1   3  15        353.84        373.79        10.46 o                         
   0   3  15        615.66        586.31         7.95 o                         
   1   3  15        302.08        337.45         5.66 o                         
   2   3  15          7.94          8.17         2.51 o                         
   3   3  15        128.36        127.84         6.97 o                         
   4   3  15        210.10        212.13        13.10 o                         
  -3   4  15        152.66        155.46        18.82 o                         
  -2   4  15        113.49        106.66         7.65 o                         
  -1   4  15          3.78          1.70         2.83 o                         
   0   4  15        855.81        891.32        10.58 o                         
   1   4  15          0.36         -1.45         5.81 o                         
   2   4  15        609.64        624.15        11.42 o                         
   3   4  15          7.87          3.12         5.40 o                         
   4   4  15        107.54        116.58         7.62 o                         
  -3   5  15        144.54        147.53        15.06 o                         
  -2   5  15         15.44         15.36         3.11 o                         
  -1   5  15        792.91        803.60        12.86 o                         
   0   5  15          3.64          6.52         2.62 o                         
   1   5  15        179.38        179.28         7.01 o                         
   2   5  15          0.02          2.45         3.03 o                         
   3   5  15         10.97          0.31         7.16 o                         
  -2   6  15         26.03         23.95         4.40 o                         
  -1   6  15        280.24        266.33         9.85 o                         
   0   6  15         99.27         96.05         3.88 o                         
   1   6  15         19.83         11.56         6.38 o                         
   2   6  15         41.43         41.38         4.19 o                         
  -1   7  15        311.15        320.94        20.09 o                         
   0   7  15        235.63        223.75         6.90 o                         
   1   7  15        132.40        136.41         9.98 o                         
  -4   0  16        193.75        169.47        14.25 o                         
  -3   0  16       2679.55       2315.36        37.80 o                         
  -2   0  16        299.75        309.13        26.53 o                         
  -1   0  16       4645.64       4427.65        53.02 o                         
   0   0  16       1110.62        963.82         8.48 o                         
   1   0  16       3072.14       3424.89        34.12 o                         
   2   0  16       8777.37       9046.90       133.83 o                         
   3   0  16         14.35         15.24         3.69 o                         
   4   0  16       1126.57       1206.75        25.95 o                         
  -4   1  16          1.30          8.27         5.59 o                         
  -3   1  16         20.85         27.97         3.09 o                         
  -2   1  16        252.04        264.84         6.58 o                         
  -1   1  16       1412.75       1447.79        55.47 o                         
   0   1  16        951.32        973.82         8.42 o                         
   1   1  16         58.11         59.92         2.36 o                         
   2   1  16        821.72        836.39         7.69 o                         
   3   1  16        181.48        198.81         7.51 o                         
   4   1  16        684.07        710.84        15.22 o                         
  -4   2  16          5.61         -4.08         6.18 o                         
  -3   2  16          5.47          5.14         3.46 o                         
  -2   2  16         19.44         10.82         3.34 o                         
  -1   2  16         92.39         73.18         2.51 o                         
   0   2  16        233.01        181.59         3.47 o                         
   1   2  16        984.69       1096.27        10.08 o                         
   2   2  16        479.06        484.05         8.90 o                         
   3   2  16         99.16        105.03         5.99 o                         
   4   2  16        158.15        181.19         9.80 o                         
  -4   3  16          4.69          7.51         3.23 o                         
  -3   3  16         98.41        100.22        22.49 o                         
  -2   3  16         36.77         31.94         4.74 o                         
  -1   3  16         11.37         17.50         3.61 o                         
   0   3  16        897.18        853.92         9.36 o                         
   1   3  16        426.73        423.86         5.53 o                         
   2   3  16        382.91        413.30         8.90 o                         
   3   3  16          6.13          4.23         4.38 o                         
   4   3  16         27.28         26.67         3.61 o                         
  -3   4  16          3.99          5.08         5.12 o                         
  -2   4  16        146.40        152.96         6.57 o                         
  -1   4  16         80.88         85.78         6.16 o                         
   0   4  16         71.75         71.31         2.95 o                         
   1   4  16        442.67        442.48         9.02 o                         
   2   4  16        445.00        459.70        10.17 o                         
   3   4  16        421.99        454.19        17.93 o                         
  -3   5  16        112.92        100.37        11.98 o                         
  -2   5  16        301.58        342.60        28.18 o                         
  -1   5  16          4.68          4.84         4.31 o                         
   0   5  16         72.66         69.85         3.00 o                         
   1   5  16        299.87        316.88         8.69 o                         
   2   5  16         31.31         31.56         2.90 o                         
   3   5  16         70.61         90.03         7.29 o                         
  -2   6  16         37.00         44.14         4.21 o                         
  -1   6  16          1.70          2.01         6.53 o                         
   0   6  16        117.50        115.85         4.85 o                         
   1   6  16         94.45         94.87         5.25 o                         
   2   6  16          0.81          4.84         4.13 o                         
  -1   7  16         61.44         68.22         5.84 o                         
   0   7  16         20.92         12.72         4.10 o                         
   1   7  16         87.82         96.90        20.62 o                         
  -4   1  17          0.01         -0.91         6.03 o                         
  -3   1  17        165.88        154.82        25.28 o                         
  -2   1  17        109.21         81.64         4.29 o                         
  -1   1  17        243.81        283.03        13.43 o                         
   0   1  17       6909.03       7333.37        50.73 o                         
   1   1  17       1224.31       1183.83         7.73 o                         
   2   1  17        144.56        170.84         4.46 o                         
   3   1  17       1028.51       1030.05        14.73 o                         
   4   1  17        698.77        741.23        20.52 o                         
  -4   2  17         32.50         31.37         5.67 o                         
  -3   2  17        252.06        249.15        13.26 o                         
  -2   2  17        141.33        122.08        17.25 o                         
  -1   2  17       1024.06       1089.54        15.62 o                         
   0   2  17        133.98        153.65         3.61 o                         
   1   2  17         15.95         18.41         1.22 o                         
   2   2  17       1035.93       1084.39        12.96 o                         
   3   2  17          4.66          0.44         3.89 o                         
   4   2  17         23.25         30.40         4.79 o                         
  -4   3  17         32.44         30.69         3.56 o                         
  -3   3  17        267.71        262.93        32.18 o                         
  -2   3  17        127.29        120.39        11.32 o                         
  -1   3  17          0.37         -0.14         1.91 o                         
   0   3  17         92.02        112.21         3.16 o                         
   1   3  17         18.06         18.95         1.47 o                         
   2   3  17         76.36         76.05         4.42 o                         
   3   3  17         47.75         50.29         3.98 o                         
   4   3  17         47.61         52.25        12.48 o                         
  -3   4  17        280.74        300.88        27.17 o                         
  -2   4  17        105.42        104.83         5.85 o                         
  -1   4  17       1361.44       1411.57        28.03 o                         
   0   4  17          7.04          6.12         2.63 o                         
   1   4  17          6.57          8.98         2.59 o                         
   2   4  17        208.64        222.97         7.34 o                         
   3   4  17        151.98        151.89         8.15 o                         
  -3   5  17          2.21         -2.31         4.85 o                         
  -2   5  17          1.21          0.95         5.66 o                         
  -1   5  17        168.92        174.91        11.18 o                         
   0   5  17        166.94        160.13         5.11 o                         
   1   5  17        339.41        321.97         9.03 o                         
   2   5  17         79.23         85.21         5.44 o                         
   3   5  17          0.01        -18.93        22.94 o                         
  -2   6  17          5.88         -3.41         7.90 o                         
  -1   6  17        326.89        334.30        10.75 o                         
   0   6  17        179.62        175.31         5.58 o                         
   1   6  17        185.78        173.82         8.58 o                         
   2   6  17        131.50        136.41         8.37 o                         
  -1   7  17        155.95        143.62         8.04 o                         
   0   7  17        102.73        105.54         4.78 o                         
   1   7  17        114.16        113.38         6.17 o                         
  -4   0  18        119.07         94.22         8.89 o                         
  -3   0  18        496.33        437.94        17.38 o                         
  -2   0  18       2233.83       2221.48       274.90 o                         
  -1   0  18       2184.50       2102.12        15.82 o                         
   0   0  18       1817.27       1966.10        28.48 o                         
   1   0  18      10186.69      11025.97        80.97 o                         
   2   0  18        143.92        120.75         7.02 o                         
   3   0  18         58.07         61.25         4.71 o                         
   4   0  18        170.59        182.37        12.85 o                         
  -4   1  18        253.96        276.22        36.73 o                         
  -3   1  18         18.42         24.51         4.62 o                         
  -2   1  18        159.25        163.48        10.00 o                         
  -1   1  18         57.31         57.27         2.30 o                         
   0   1  18        549.80        625.05         6.14 o                         
   1   1  18       1996.25       2177.21        17.45 o                         
   2   1  18         26.64         28.52         1.84 o                         
   3   1  18        615.61        634.25        12.10 o                         
   4   1  18        182.56        193.59         9.35 o                         
  -4   2  18         42.15         40.55        18.74 o                         
  -3   2  18        309.72        341.08        56.56 o                         
  -2   2  18          0.94         -2.71         2.76 o                         
  -1   2  18       1559.44       1541.82        38.90 o                         
   0   2  18       1274.45       1397.73        11.78 o                         
   1   2  18        803.45        845.21         7.10 o                         
   2   2  18       2847.88       2897.07        24.40 o                         
   3   2  18        386.42        426.62        29.55 o                         
   4   2  18          0.77          2.17         3.43 o                         
  -4   3  18          3.08         -0.58         9.83 o                         
  -3   3  18        470.99        473.83        53.10 o                         
  -2   3  18        249.51        244.27        26.14 o                         
  -1   3  18        718.27        747.83         9.72 o                         
   0   3  18        270.77        266.17         4.51 o                         
   1   3  18        624.27        641.96         6.88 o                         
   2   3  18          4.64          2.79         3.38 o                         
   3   3  18        255.20        274.83         9.41 o                         
   4   3  18         15.86         14.41         4.07 o                         
  -3   4  18          7.95          3.25         7.21 o                         
  -2   4  18        318.45        328.29        28.28 o                         
  -1   4  18         85.12         80.82         4.77 o                         
   0   4  18        396.54        393.11         9.84 o                         
   1   4  18        190.35        188.68         6.47 o                         
   2   4  18          0.75          0.74         3.31 o                         
   3   4  18         61.56         66.10         4.39 o                         
  -3   5  18         37.75         34.02         4.38 o                         
  -2   5  18         16.89         22.65         3.72 o                         
  -1   5  18          9.89         10.30         3.20 o                         
   0   5  18         82.28         82.50         3.75 o                         
   1   5  18        310.40        325.75         9.05 o                         
   2   5  18          0.08          2.77         3.69 o                         
   3   5  18        158.47        163.42        17.83 o                         
  -2   6  18        475.73        492.50        18.65 o                         
  -1   6  18          0.06          3.44         5.59 o                         
   0   6  18        170.39        161.11         8.38 o                         
   1   6  18         56.33         51.92         4.96 o                         
   2   6  18         32.23         36.13         5.41 o                         
  -1   7  18         86.91         91.86        11.02 o                         
   0   7  18          2.89          8.62         5.18 o                         
   1   7  18          2.57         -0.01         7.13 o                         
  -4   1  19         41.79         42.88         4.98 o                         
  -3   1  19        130.53        106.62        19.38 o                         
  -2   1  19         10.42         12.06         2.33 o                         
  -1   1  19        301.50        361.84         9.83 o                         
   0   1  19         50.58         31.74         2.07 o                         
   1   1  19       3347.87       3574.43        30.84 o                         
   2   1  19          0.09         -1.68         4.29 o                         
   3   1  19       1857.24       1928.97        27.06 o                         
   4   1  19        179.68        183.89        12.22 o                         
  -4   2  19        105.58        108.71        14.28 o                         
  -3   2  19        118.17        108.92        13.23 o                         
  -2   2  19         25.69         34.42         2.76 o                         
  -1   2  19       3203.33       3273.91        97.34 o                         
   0   2  19         67.72         60.95         2.30 o                         
   1   2  19        305.46        297.18         4.49 o                         
   2   2  19        142.09        142.53         6.96 o                         
   3   2  19       1243.39       1276.15        17.36 o                         
   4   2  19          1.05          2.86         2.59 o                         
  -4   3  19         13.49         12.14         5.50 o                         
  -3   3  19         91.93         90.23        22.33 o                         
  -2   3  19        183.98        202.84        16.13 o                         
  -1   3  19        272.31        296.35         7.10 o                         
   0   3  19          0.01         -0.53         1.89 o                         
   1   3  19          3.57          5.69         3.08 o                         
   2   3  19        289.98        312.14         7.99 o                         
   3   3  19        651.93        690.61        19.08 o                         
   4   3  19        104.60        104.54         5.98 o                         
  -3   4  19        230.51        227.54        36.94 o                         
  -2   4  19          0.03         -3.35         3.35 o                         
  -1   4  19        777.62        820.39        21.07 o                         
   0   4  19          0.07          0.72         2.17 o                         
   1   4  19        916.99        913.42        14.84 o                         
   2   4  19         10.35         10.36         2.45 o                         
   3   4  19          3.63         -0.57         4.74 o                         
  -3   5  19         46.33         54.21         5.11 o                         
  -2   5  19         73.18         70.19         7.67 o                         
  -1   5  19         10.58         16.00         6.01 o                         
   0   5  19         86.60         92.08         3.37 o                         
   1   5  19         12.57         15.56         2.89 o                         
   2   5  19        475.28        483.00        15.40 o                         
   3   5  19          0.03        -39.13        39.13 o                         
  -2   6  19         12.97         -1.90         9.63 o                         
  -1   6  19        144.71        152.71         8.18 o                         
   0   6  19          2.20          2.90         4.28 o                         
   1   6  19        129.26        129.10         8.03 o                         
   2   6  19         27.67         27.55        11.04 o                         
  -1   7  19          2.00         -5.93        10.75 o                         
   0   7  19         51.69         53.53         3.79 o                         
   1   7  19         98.92         89.42         6.23 o                         
  -4   0  20         27.79         29.26         6.53 o                         
  -3   0  20         62.01         59.41         5.33 o                         
  -2   0  20        163.54        144.10         8.96 o                         
  -1   0  20       3557.27       3491.72        39.94 o                         
   0   0  20         79.84         55.13         3.23 o                         
   1   0  20        217.50        174.34         4.61 o                         
   2   0  20         14.68         23.49         3.47 o                         
   3   0  20        286.34        283.33        11.55 o                         
   4   0  20         58.32         41.14         6.84 o                         
  -4   1  20          3.09          0.06         3.60 o                         
  -3   1  20        301.74        297.73         9.84 o                         
  -2   1  20         13.08         11.69         2.19 o                         
  -1   1  20         36.24         42.72         1.74 o                         
   0   1  20        109.39        147.58         3.44 o                         
   1   1  20        247.46        288.25         4.31 o                         
   2   1  20         22.33         30.71         2.52 o                         
   3   1  20         39.72         48.66         3.88 o                         
   4   1  20        217.64        227.26         9.92 o                         
  -4   2  20        115.41        128.04        13.65 o                         
  -3   2  20        180.96        179.89        20.55 o                         
  -2   2  20         21.92         24.02         4.40 o                         
  -1   2  20       4825.85       5005.81       119.76 o                         
   0   2  20        204.69        220.02         3.90 o                         
   1   2  20       2305.29       2342.48        20.17 o                         
   2   2  20        272.47        303.47         7.55 o                         
   3   2  20        590.55        605.69        12.52 o                         
   4   2  20          0.91         -0.54         3.65 o                         
  -4   3  20         26.49         40.60        10.46 o                         
  -3   3  20        333.55        345.06        40.33 o                         
  -2   3  20        440.18        448.15        49.63 o                         
  -1   3  20         47.25         45.54         2.54 o                         
   0   3  20          2.75         -0.06         3.12 o                         
   1   3  20       4601.45       4691.06        36.68 o                         
   2   3  20         10.81         10.17         3.16 o                         
   3   3  20        148.71        130.80         8.03 o                         
   4   3  20          4.84          3.02         7.67 o                         
  -3   4  20          1.11         -9.35         9.35 o                         
  -2   4  20        244.92        243.91        10.08 o                         
  -1   4  20         83.17         91.79         5.47 o                         
   0   4  20       1457.63       1430.01        10.96 o                         
   1   4  20        902.53        900.11        24.38 o                         
   2   4  20        302.71        340.29         9.02 o                         
   3   4  20         97.32        109.75         6.88 o                         
  -3   5  20        251.74        261.37        19.07 o                         
  -2   5  20         41.12         39.56         4.37 o                         
  -1   5  20          2.89          3.25         3.23 o                         
   0   5  20          8.05          4.89         2.05 o                         
   1   5  20        116.35        120.13         8.03 o                         
   2   5  20         53.00         53.55         4.36 o                         
   3   5  20        289.45        291.61        12.23 o                         
  -2   6  20        407.90        438.88        13.85 o                         
  -1   6  20         13.34         16.75         4.49 o                         
   0   6  20        857.79        848.87        10.88 o                         
   1   6  20          4.77          9.53         5.94 o                         
   2   6  20        104.85         79.57         6.43 o                         
  -1   7  20         19.95         15.66         6.27 o                         
   0   7  20         78.49         82.05         4.12 o                         
   1   7  20         28.45         18.23         9.04 o                         
  -4   1  21         22.75         29.02         3.23 o                         
  -3   1  21        680.24        663.71        52.10 o                         
  -2   1  21        236.39        218.15        17.14 o                         
  -1   1  21         73.37         86.44         6.23 o                         
   0   1  21       1613.56       1776.49        20.48 o                         
   1   1  21       1241.83       1252.54        11.31 o                         
   2   1  21          8.57          2.14         5.92 o                         
   3   1  21        960.64        988.73        14.92 o                         
   4   1  21        103.88        116.05         6.85 o                         
  -4   2  21         43.55         46.34         5.04 o                         
  -3   2  21         45.25         45.83         8.41 o                         
  -2   2  21        130.09        122.80        14.46 o                         
  -1   2  21         45.80         37.65         1.95 o                         
   0   2  21       1064.63       1168.96         8.31 o                         
   1   2  21        810.49        829.50         7.48 o                         
   2   2  21        368.86        374.42         8.93 o                         
   3   2  21         76.33         82.60         4.35 o                         
   4   2  21         92.97         92.14         5.21 o                         
  -4   3  21          0.18         -1.99         6.54 o                         
  -3   3  21        166.15        176.23        30.42 o                         
  -2   3  21         67.07         63.77         4.04 o                         
  -1   3  21         31.55         44.20         2.47 o                         
   0   3  21          6.23          7.97         1.77 o                         
   1   3  21       1651.19       1651.52        15.72 o                         
   2   3  21       2240.65       2314.76        20.75 o                         
   3   3  21        341.99        358.93        10.47 o                         
   4   3  21         95.73         99.02         8.18 o                         
  -3   4  21        225.05        213.27        27.24 o                         
  -2   4  21          5.78         10.90         2.36 o                         
  -1   4  21       1354.61       1441.16        16.43 o                         
   0   4  21          3.46          5.62         2.18 o                         
   1   4  21         18.72         17.37         5.25 o                         
   2   4  21        115.33        118.65         8.74 o                         
   3   4  21         14.98         16.74         3.60 o                         
  -3   5  21         25.82         17.09         6.03 o                         
  -2   5  21        171.05        168.39         8.30 o                         
  -1   5  21        183.13        181.87         7.72 o                         
   0   5  21          0.59          3.43         3.58 o                         
   1   5  21          6.41          8.61         4.00 o                         
   2   5  21        274.65        287.07         9.73 o                         
   3   5  21         61.48         49.16        19.46 o                         
  -2   6  21        213.19        200.80        14.18 o                         
  -1   6  21        283.80        288.82        25.30 o                         
   0   6  21          1.27         -4.10         4.10 o                         
   1   6  21         52.29         55.40         7.06 o                         
   2   6  21          5.78        -24.32        24.61 o                         
  -1   7  21        301.07        321.51        12.36 o                         
   0   7  21         22.72         21.88         3.74 o                         
   1   7  21          0.22          2.76         7.24 o                         
  -4   0  22        153.89        144.76        11.88 o                         
  -3   0  22        344.25        316.14        14.93 o                         
  -2   0  22        285.27        274.99        11.24 o                         
  -1   0  22       4034.98       3907.01        25.40 o                         
   0   0  22        233.26        265.39         5.76 o                         
   1   0  22        936.79        898.04        10.12 o                         
   2   0  22        329.62        311.40        10.88 o                         
   3   0  22         97.85        116.36         8.47 o                         
   4   0  22         65.46         64.23         5.40 o                         
  -4   1  22          5.47          6.53         3.55 o                         
  -3   1  22          0.53          1.86         8.78 o                         
  -2   1  22        258.23        238.03        31.87 o                         
  -1   1  22         16.07         12.24         1.25 o                         
   0   1  22        725.35        830.72         9.88 o                         
   1   1  22        102.05        104.13         4.22 o                         
   2   1  22          7.25          3.48         3.74 o                         
   3   1  22         30.20         36.54         5.74 o                         
   4   1  22          0.18          0.97         3.12 o                         
  -4   2  22         10.41         13.39         8.28 o                         
  -3   2  22         48.69         52.23        11.65 o                         
  -2   2  22       1051.34       1072.11        93.72 o                         
  -1   2  22        752.94        747.52         7.36 o                         
   0   2  22        155.51        164.75         3.60 o                         
   1   2  22       1689.05       1724.82        10.76 o                         
   2   2  22        562.59        564.18        10.07 o                         
   3   2  22         24.79         20.29         7.64 o                         
   4   2  22          3.26          0.38         4.14 o                         
  -3   3  22          6.22          6.78         4.55 o                         
  -2   3  22        961.59        983.79        67.43 o                         
  -1   3  22        171.16        166.18         5.69 o                         
   0   3  22        584.83        603.77         7.93 o                         
   1   3  22         75.48         74.19         4.18 o                         
   2   3  22       1391.03       1435.18        16.79 o                         
   3   3  22        571.06        570.34        19.40 o                         
   4   3  22          9.38         10.80        10.18 o                         
  -3   4  22        190.59        170.75        45.68 o                         
  -2   4  22        166.09        193.11        15.49 o                         
  -1   4  22        287.29        332.63        12.20 o                         
   0   4  22       2208.58       2167.60        18.02 o                         
   1   4  22         27.55         34.79         3.14 o                         
   2   4  22         16.43         21.35         2.44 o                         
   3   4  22          1.12         -4.46         4.46 o                         
  -3   5  22        136.57        150.25         8.38 o                         
  -2   5  22         74.39         80.59         9.60 o                         
  -1   5  22         14.62          4.20         4.99 o                         
   0   5  22        636.89        637.06         9.97 o                         
   1   5  22        173.32        168.73         7.21 o                         
   2   5  22         71.48         63.51         4.88 o                         
   3   5  22         62.98         62.95         6.35 o                         
  -2   6  22        142.92        143.86        10.20 o                         
  -1   6  22          3.92          4.25        14.05 o                         
   0   6  22        311.59        290.42         7.16 o                         
   1   6  22         12.17         13.59         5.18 o                         
   2   6  22        403.09        392.96        33.44 o                         
  -1   7  22        194.60        202.36        11.12 o                         
   0   7  22        243.22        260.21         7.88 o                         
   1   7  22         52.65         43.62         5.75 o                         
  -4   1  23          0.51          1.09         4.10 o                         
  -3   1  23        273.63        271.70        26.07 o                         
  -2   1  23        364.96        362.46        26.92 o                         
  -1   1  23        213.92        213.86         7.24 o                         
   0   1  23       1596.62       1600.45        12.30 o                         
   1   1  23       1216.95       1193.02        13.20 o                         
   2   1  23        840.83        829.90        18.57 o                         
   3   1  23        557.90        550.34        11.85 o                         
   4   1  23         11.67          7.35         3.35 o                         
  -4   2  23        152.94        167.96        18.33 o                         
  -3   2  23          0.80          4.41         4.29 o                         
  -2   2  23          0.28         -0.19         5.77 o                         
  -1   2  23          3.84          7.23         2.38 o                         
   0   2  23        263.30        224.82         4.40 o                         
   1   2  23        225.35        222.86         4.35 o                         
   2   2  23         61.09         60.02         9.73 o                         
   3   2  23        493.57        526.75        11.57 o                         
   4   2  23         14.80         15.86         3.22 o                         
  -3   3  23         10.35         12.33         3.21 o                         
  -2   3  23        584.63        653.22        50.67 o                         
  -1   3  23         87.55         83.87         4.57 o                         
   0   3  23        800.07        784.48         9.94 o                         
   1   3  23       1094.07       1104.63        13.34 o                         
   2   3  23         48.67         58.17        10.72 o                         
   3   3  23         80.32         87.06         5.04 o                         
   4   3  23         65.49         72.88         6.26 o                         
  -3   4  23         20.73         13.67        14.76 o                         
  -2   4  23          3.09         -3.64         3.64 o                         
  -1   4  23        162.83        188.58        11.20 o                         
   0   4  23       2375.08       2402.32        19.18 o                         
   1   4  23        167.58        178.97         6.78 o                         
   2   4  23        117.32        118.10         6.97 o                         
   3   4  23         29.93         27.04         3.89 o                         
  -3   5  23        115.83        119.81         6.70 o                         
  -2   5  23        185.15        179.97        10.81 o                         
  -1   5  23        653.91        651.97        13.24 o                         
   0   5  23        334.59        352.34         6.81 o                         
   1   5  23        250.74        260.09         9.64 o                         
   2   5  23        852.07        863.46        33.36 o                         
   3   5  23         48.50         44.54         6.10 o                         
  -2   6  23        538.24        578.99        15.84 o                         
  -1   6  23         63.55         70.26         6.46 o                         
   0   6  23         57.83         50.97         3.45 o                         
   1   6  23        104.13         97.55        14.47 o                         
   2   6  23          5.27          8.04         7.65 o                         
   0   7  23        102.73        111.41         4.37 o                         
  -4   0  24        227.88        248.87        14.66 o                         
  -3   0  24         41.66         33.20         4.98 o                         
  -2   0  24        360.85        335.55        12.61 o                         
  -1   0  24       1633.21       1675.39        28.64 o                         
   0   0  24        185.25        196.78         5.29 o                         
   1   0  24       1823.16       1779.39        15.19 o                         
   2   0  24        179.98        180.46         8.94 o                         
   3   0  24         47.09         56.93         5.53 o                         
   4   0  24        169.63        173.56        11.17 o                         
  -4   1  24         17.04         16.56         2.91 o                         
  -3   1  24         77.40         81.89        17.50 o                         
  -2   1  24        390.51        380.04        42.47 o                         
  -1   1  24         26.81         29.84         2.37 o                         
   0   1  24        248.55        249.35         5.77 o                         
   1   1  24          2.03          1.27         1.84 o                         
   2   1  24        207.05        208.61         6.80 o                         
   3   1  24         59.38         69.21        10.84 o                         
   4   1  24         30.39         27.35         3.22 o                         
  -4   2  24        187.61        201.37        38.55 o                         
  -3   2  24        103.60         98.59         8.28 o                         
  -2   2  24        267.79        248.73        17.38 o                         
  -1   2  24        184.82        169.99        11.82 o                         
   0   2  24        632.80        658.57         7.25 o                         
   1   2  24        234.41        238.96         6.12 o                         
   2   2  24        820.02        805.87        12.20 o                         
   3   2  24         39.37         37.69         3.86 o                         
   4   2  24         81.21         91.73        15.40 o                         
  -3   3  24         22.96         30.25         6.64 o                         
  -2   3  24        249.39        263.71        19.06 o                         
  -1   3  24        331.94        338.97         7.97 o                         
   0   3  24        621.13        609.56         7.20 o                         
   1   3  24        346.55        335.85         7.85 o                         
   2   3  24          6.03          2.22         3.76 o                         
   3   3  24        103.16        106.07        11.62 o                         
  -3   4  24        265.62        281.11        41.62 o                         
  -2   4  24        342.51        348.68        17.69 o                         
  -1   4  24        470.13        461.74         9.96 o                         
   0   4  24         22.06         26.13         2.32 o                         
   1   4  24        894.91        915.62        13.78 o                         
   2   4  24        110.74        118.74         5.96 o                         
   3   4  24         51.98         64.96         5.21 o                         
  -3   5  24          0.06         -6.14         6.14 o                         
  -2   5  24        811.16        873.41        32.09 o                         
  -1   5  24         49.12         42.96         4.24 o                         
   0   5  24          2.15          7.69         3.10 o                         
   1   5  24          6.75          4.84         4.62 o                         
   2   5  24         91.61         84.56         5.81 o                         
   3   5  24         29.33         22.28         5.29 o                         
  -2   6  24         32.49         11.96        17.49 o                         
  -1   6  24         25.06         23.93         4.90 o                         
   0   6  24        428.30        409.42         8.35 o                         
   1   6  24          4.26          5.63         6.55 o                         
   2   6  24          8.58          9.05         6.86 o                         
   0   7  24         15.16         11.15         3.94 o                         
  -4   1  25          1.43         -1.50         3.46 o                         
  -3   1  25          2.78          1.34         4.48 o                         
  -2   1  25        589.85        557.31        49.86 o                         
  -1   1  25          6.17         -0.77         2.00 o                         
   0   1  25       2204.79       2172.57        17.94 o                         
   1   1  25        107.00        115.05         3.20 o                         
   2   1  25        453.95        427.62         9.20 o                         
   3   1  25        284.61        298.71        14.81 o                         
   4   1  25         17.62         17.89         2.93 o                         
  -4   2  25         42.17         51.69         7.69 o                         
  -3   2  25         28.14         24.33         3.92 o                         
  -2   2  25        114.47        104.97        11.34 o                         
  -1   2  25        202.25        211.34        14.16 o                         
   0   2  25        122.15        117.20         3.60 o                         
   1   2  25         13.45          8.87         2.73 o                         
   2   2  25        197.37        190.58         6.79 o                         
   3   2  25         25.76         24.76         3.73 o                         
   4   2  25         28.68         23.07         3.70 o                         
  -3   3  25         25.06         21.92         3.88 o                         
  -2   3  25         17.81         26.36         3.60 o                         
  -1   3  25         62.10         62.38        10.91 o                         
   0   3  25       2045.29       2113.39        12.93 o                         
   1   3  25         45.43         44.87         2.73 o                         
   2   3  25        517.76        521.27        10.75 o                         
   3   3  25        467.10        465.74        15.92 o                         
  -3   4  25         92.00         83.62         9.87 o                         
  -2   4  25        334.92        379.44        10.35 o                         
  -1   4  25        161.87        176.44         8.10 o                         
   0   4  25         18.97         15.15         2.03 o                         
   1   4  25       1692.82       1664.28        18.82 o                         
   2   4  25        263.48        293.02        11.62 o                         
   3   4  25        360.57        334.14        18.53 o                         
  -2   5  25          5.25         -7.06         7.06 o                         
  -1   5  25       1896.49       1885.89        46.83 o                         
   0   5  25         58.46         44.81         2.70 o                         
   1   5  25       1000.66        954.89        15.56 o                         
   2   5  25         65.27         70.63         4.62 o                         
   3   5  25          5.06         -3.04         7.56 o                         
  -2   6  25        151.43        162.16        10.76 o                         
  -1   6  25        221.54        241.96        10.60 o                         
   0   6  25          2.38          5.67         3.74 o                         
   1   6  25          1.49          0.23         7.09 o                         
   2   6  25         13.98          8.30         7.78 o                         
  -4   0  26        371.62        438.94        19.11 o                         
  -3   0  26          5.53          7.74         6.32 o                         
  -2   0  26       1350.55       1274.67        23.64 o                         
  -1   0  26         41.95         45.73         2.74 o                         
   0   0  26         12.96          9.97         3.12 o                         
   1   0  26        110.75        111.33         5.53 o                         
   2   0  26       1249.60       1206.61        20.41 o                         
   3   0  26          0.63          5.66         5.40 o                         
   4   0  26        244.86        278.40        13.63 o                         
  -4   1  26         19.48         15.96         3.90 o                         
  -3   1  26          1.45          0.61         4.70 o                         
  -2   1  26         12.98          8.77         3.36 o                         
  -1   1  26        475.28        462.12        30.56 o                         
   0   1  26        414.82        389.03         6.69 o                         
   1   1  26         37.33         33.32         1.70 o                         
   2   1  26        270.92        282.05         8.02 o                         
   3   1  26          0.02          4.14         4.88 o                         
   4   1  26         16.63         22.12         5.41 o                         
  -4   2  26        143.70        164.22        27.16 o                         
  -3   2  26         16.50         28.88        13.03 o                         
  -2   2  26        771.06        760.60        77.11 o                         
  -1   2  26         98.38        102.44         7.67 o                         
   0   2  26          2.32          4.34         2.43 o                         
   1   2  26         11.05          5.36        13.78 o                         
   2   2  26        103.22        102.90        10.82 o                         
   3   2  26         37.39         40.91         3.78 o                         
   4   2  26        147.61        145.44         7.88 o                         
  -3   3  26         38.07         46.33        13.05 o                         
  -2   3  26         48.70         55.54         5.74 o                         
  -1   3  26        164.50        154.87         7.83 o                         
   0   3  26        827.73        854.82        14.34 o                         
   1   3  26        273.08        267.78         7.29 o                         
   2   3  26        690.74        701.77        16.95 o                         
   3   3  26        231.97        227.22         9.45 o                         
  -3   4  26          3.49         -1.32        12.16 o                         
  -2   4  26         57.39         61.64         5.28 o                         
  -1   4  26        162.91        131.59        11.82 o                         
   0   4  26          3.55          1.29         2.60 o                         
   1   4  26          0.19          0.15         4.17 o                         
   2   4  26         98.27        102.35         5.08 o                         
   3   4  26       1203.51       1121.17        28.19 o                         
  -2   5  26        212.15        207.34        18.56 o                         
  -1   5  26        677.91        674.11        30.49 o                         
   0   5  26        153.25        157.77         5.39 o                         
   1   5  26        174.73        152.21         8.12 o                         
   2   5  26         85.99         76.63         4.81 o                         
  -2   6  26          2.08         -5.19         7.87 o                         
  -1   6  26         28.94         33.68         5.61 o                         
   0   6  26         15.23         16.33         4.99 o                         
   1   6  26        438.78        419.51        12.61 o                         
   2   6  26          0.07          1.50         7.26 o                         
  -4   1  27         42.88         50.80         3.90 o                         
  -3   1  27         18.65         15.32         3.66 o                         
  -2   1  27        933.46        914.46       122.55 o                         
  -1   1  27        103.48        100.04         9.36 o                         
   0   1  27       3536.56       3467.60        19.19 o                         
   1   1  27         25.30         24.13         3.62 o                         
   2   1  27        752.59        755.65        11.92 o                         
   3   1  27         29.47         25.02         3.64 o                         
   4   1  27         17.93         18.75         6.16 o                         
  -3   2  27        282.41        297.72        68.03 o                         
  -2   2  27        238.05        217.50        18.63 o                         
  -1   2  27         24.26         22.28         5.37 o                         
   0   2  27        121.81        115.39         3.92 o                         
   1   2  27       1355.85       1380.13        14.95 o                         
   2   2  27         30.90         32.99         3.24 o                         
   3   2  27         12.75         16.34         3.39 o                         
   4   2  27        204.26        210.89         9.56 o                         
  -3   3  27         59.99         65.44        18.05 o                         
  -2   3  27         75.46         70.42         4.18 o                         
  -1   3  27       1055.88       1022.28        13.90 o                         
   0   3  27        542.34        523.01         7.05 o                         
   1   3  27        558.21        555.33        10.21 o                         
   2   3  27       1096.56       1107.42        15.89 o                         
   3   3  27         28.30         26.19         4.17 o                         
  -3   4  27         40.82         35.84         6.24 o                         
  -2   4  27        192.51        204.31         7.99 o                         
  -1   4  27         12.80         25.75         5.31 o                         
   0   4  27        637.47        575.26        10.42 o                         
   1   4  27         59.77         62.87         4.66 o                         
   2   4  27        126.04        131.48         6.55 o                         
   3   4  27          8.69          9.40         8.37 o                         
  -2   5  27         49.97         44.12        13.51 o                         
  -1   5  27         92.80         95.06        13.75 o                         
   0   5  27         55.14         62.21         4.16 o                         
   1   5  27        447.74        455.00        11.87 o                         
   2   5  27         22.15         18.98         4.15 o                         
  -1   6  27         48.80         51.84         5.96 o                         
   0   6  27          0.88         -2.40         4.65 o                         
   1   6  27          8.99          3.01         7.61 o                         
  -4   0  28        207.95        243.83        14.51 o                         
  -3   0  28          9.97         12.79         4.76 o                         
  -2   0  28       1783.57       1759.04        27.36 o                         
  -1   0  28         39.06         40.67         3.27 o                         
   0   0  28          4.83          7.97         2.86 o                         
   1   0  28        559.05        586.46        13.09 o                         
   2   0  28        563.73        566.25        14.86 o                         
   3   0  28          2.59          4.98         5.97 o                         
   4   0  28        290.34        312.99        14.78 o                         
  -4   1  28          4.47          6.63         7.46 o                         
  -3   1  28          7.35         16.16         3.34 o                         
  -2   1  28          6.00         11.94         3.73 o                         
  -1   1  28        153.45        127.13         5.76 o                         
   0   1  28          0.11         -8.38        19.18 o                         
   1   1  28        255.57        241.52         6.32 o                         
   2   1  28          6.51          6.51         4.18 o                         
   3   1  28         32.76         28.54         3.60 o                         
   4   1  28         56.37         56.33         6.54 o                         
  -3   2  28         80.52         66.93        19.74 o                         
  -2   2  28        341.32        334.91        48.86 o                         
  -1   2  28        110.87        124.04         5.23 o                         
   0   2  28        315.57        328.31         6.18 o                         
   1   2  28        583.21        544.22         9.75 o                         
   2   2  28       1546.50       1562.25        31.48 o                         
   3   2  28        166.68        170.68         7.75 o                         
  -3   3  28         66.40         76.08        20.83 o                         
  -2   3  28         10.69         13.62         3.07 o                         
  -1   3  28         32.47         33.98         2.94 o                         
   0   3  28        580.01        556.46         7.27 o                         
   1   3  28          0.96          1.12         2.86 o                         
   2   3  28       2468.95       2569.79        23.72 o                         
   3   3  28          0.02         -3.38         4.95 o                         
  -3   4  28        113.95        117.67         7.12 o                         
  -2   4  28         16.69         16.22         3.16 o                         
  -1   4  28         62.17         59.15         3.79 o                         
   0   4  28        221.68        165.31         4.50 o                         
   1   4  28          7.33          6.44         2.84 o                         
   2   4  28         74.76         71.64         3.91 o                         
   3   4  28         17.72          9.31         8.08 o                         
  -2   5  28         44.81         49.67         5.76 o                         
  -1   5  28         17.10         24.39         4.34 o                         
   0   5  28       1489.42       1432.07        14.21 o                         
   1   5  28         81.17         83.07         6.14 o                         
   2   5  28         54.83         63.10         5.74 o                         
  -1   6  28         91.05         86.14         6.13 o                         
   0   6  28         61.90         68.26         4.67 o                         
   1   6  28         57.51         60.43         6.98 o                         
  -3   1  29        452.85        419.34        74.20 o                         
  -2   1  29        163.76        168.19         7.02 o                         
  -1   1  29        785.78        781.77        64.65 o                         
   0   1  29       4707.70       4549.41        33.59 o                         
   1   1  29         68.67         74.11         6.94 o                         
   2   1  29       1173.65       1156.94        14.96 o                         
   3   1  29         34.44         30.59         3.70 o                         
   4   1  29          2.79         -1.05         4.07 o                         
  -3   2  29         11.08          9.67         5.22 o                         
  -2   2  29        511.92        508.62        11.28 o                         
  -1   2  29        632.19        646.89        22.58 o                         
   0   2  29        609.48        589.43        11.25 o                         
   1   2  29        103.43         95.72         6.29 o                         
   2   2  29        421.22        446.77        10.30 o                         
   3   2  29          2.14          4.57         4.28 o                         
  -3   3  29        150.81        151.07        17.53 o                         
  -2   3  29        621.93        596.56        46.61 o                         
  -1   3  29        337.79        332.81        12.20 o                         
   0   3  29         85.05         88.16         3.71 o                         
   1   3  29        170.66        178.27         6.44 o                         
   2   3  29         61.99         53.07         7.62 o                         
   3   3  29          2.73         -7.62         9.45 o                         
  -3   4  29         43.72         39.02         7.12 o                         
  -2   4  29        196.46        211.21        35.14 o                         
  -1   4  29        137.35        147.51        12.90 o                         
   0   4  29          3.15          6.30         3.65 o                         
   1   4  29        175.99        165.85        11.09 o                         
   2   4  29         80.33         83.83         4.78 o                         
   3   4  29        217.50        194.54        15.30 o                         
  -2   5  29        146.84        169.74         9.92 o                         
  -1   5  29        119.38        114.31         8.56 o                         
   0   5  29         14.04         18.23         4.97 o                         
   1   5  29         62.14         60.87         6.34 o                         
   2   5  29         29.09          5.36        21.25 o                         
  -1   6  29          0.03          1.74         5.70 o                         
   0   6  29          7.46         16.10         5.20 o                         
   1   6  29         35.74         28.54         7.06 o                         
  -3   0  30          1.74         -6.64         6.64 o                         
  -2   0  30       1230.17       1206.39        22.80 o                         
  -1   0  30        688.99        711.39        15.33 o                         
   0   0  30        227.30        235.07         6.92 o                         
   1   0  30        409.24        388.53        11.66 o                         
   2   0  30       1409.77       1335.34        22.91 o                         
   3   0  30        669.41        667.55        18.89 o                         
   4   0  30        491.77        458.67        18.01 o                         
  -3   1  30        180.61        157.78        34.57 o                         
  -2   1  30          4.67          8.74         3.07 o                         
  -1   1  30          0.42         -4.00         4.00 o                         
   0   1  30       1617.37       1560.23        23.30 o                         
   1   1  30         93.55        100.47         4.59 o                         
   2   1  30        211.72        214.54        11.16 o                         
   3   1  30          0.76         -4.63         4.63 o                         
  -3   2  30          1.68          4.02         4.44 o                         
  -2   2  30          2.80          6.91         2.83 o                         
  -1   2  30        322.73        322.75         8.25 o                         
   0   2  30        598.10        562.60         7.97 o                         
   1   2  30       2955.91       2926.51        30.26 o                         
   2   2  30          0.82         -1.72         3.36 o                         
   3   2  30         51.91         53.39         4.09 o                         
  -3   3  30         99.54        128.37        24.11 o                         
  -2   3  30         99.52         82.83         7.46 o                         
  -1   3  30        517.22        485.35        13.78 o                         
   0   3  30        236.58        258.72         5.41 o                         
   1   3  30         51.52         49.64         2.94 o                         
   2   3  30         10.30         10.29         4.09 o                         
   3   3  30       1016.99        965.48        20.80 o                         
  -3   4  30        121.31        129.83        11.18 o                         
  -2   4  30         59.30         54.92         4.86 o                         
  -1   4  30         43.64         33.59         6.61 o                         
   0   4  30         37.67         42.70         2.69 o                         
   1   4  30         36.53         37.86         3.39 o                         
   2   4  30        165.80        154.79        13.25 o                         
   3   4  30          8.50          0.46         8.63 o                         
  -2   5  30          0.22         -7.26         7.26 o                         
  -1   5  30        159.40        151.16         8.41 o                         
   0   5  30        104.66        109.43         6.49 o                         
   1   5  30          0.27         -0.60         6.01 o                         
   2   5  30        544.15        542.28        14.25 o                         
  -1   6  30        229.27        223.40        10.73 o                         
   0   6  30        487.22        460.07         9.19 o                         
   1   6  30          5.05          3.19         7.21 o                         
  -3   1  31        911.44        895.80       183.33 o                         
  -2   1  31        241.43        250.58         7.74 o                         
  -1   1  31       1837.93       1868.54        78.47 o                         
   0   1  31         41.87         41.17         7.88 o                         
   1   1  31        220.78        224.49         6.78 o                         
   2   1  31        354.53        374.02         9.28 o                         
   3   1  31        323.53        318.14         9.94 o                         
  -3   2  31         20.69         21.29         7.20 o                         
  -2   2  31         64.76         73.80        10.05 o                         
  -1   2  31        274.44        246.25         9.21 o                         
   0   2  31          9.12          2.30         2.73 o                         
   1   2  31       2886.62       2842.68        27.09 o                         
   2   2  31         54.54         57.36         3.15 o                         
   3   2  31          6.15         10.08         3.89 o                         
  -3   3  31        184.41        179.05        23.40 o                         
  -2   3  31         85.76         87.22         5.38 o                         
  -1   3  31        156.63        199.32        15.87 o                         
   0   3  31        502.02        520.21         7.44 o                         
   1   3  31          0.43         -2.92         2.92 o                         
   2   3  31          0.01         -3.78         3.78 o                         
   3   3  31          7.93         -0.44         7.97 o                         
  -2   4  31        115.28        110.58        23.49 o                         
  -1   4  31        508.58        489.77        47.04 o                         
   0   4  31         96.25        101.04         4.42 o                         
   1   4  31        521.58        556.49        14.81 o                         
   2   4  31        273.36        260.11         9.31 o                         
   3   4  31         24.33         23.40         6.44 o                         
  -2   5  31        112.24        109.18         6.49 o                         
  -1   5  31        153.06        145.32         8.87 o                         
   0   5  31         20.61         18.04         2.98 o                         
   1   5  31        262.76        251.10        26.31 o                         
   2   5  31          0.35         -7.95         7.95 o                         
  -1   6  31        111.75        114.04         6.98 o                         
   0   6  31         23.62         25.51         4.34 o                         
   1   6  31         99.54         96.51         6.30 o                         
  -3   0  32         72.72         71.33         6.86 o                         
  -2   0  32        239.56        246.73        11.41 o                         
  -1   0  32       8476.47       8673.88       108.53 o                         
   0   0  32        291.82        281.77         8.08 o                         
   1   0  32       4283.47       4086.61        52.27 o                         
   2   0  32         73.78         69.61         6.79 o                         
   3   0  32          1.82         -6.59         6.59 o                         
  -3   1  32        264.66        268.08        46.06 o                         
  -2   1  32        142.79        141.03         6.82 o                         
  -1   1  32       1303.77       1337.59        25.40 o                         
   0   1  32        169.04        188.97         4.92 o                         
   1   1  32       1104.20       1042.65        23.35 o                         
   2   1  32          0.23          3.54         3.19 o                         
   3   1  32        234.13        231.86         9.09 o                         
  -3   2  32         37.77         43.29         8.30 o                         
  -2   2  32          4.57         -0.19         4.41 o                         
  -1   2  32        311.34        329.85         8.36 o                         
   0   2  32        117.46        108.79         3.94 o                         
   1   2  32         37.92         15.02         6.93 o                         
   2   2  32         11.88          9.05         2.97 o                         
   3   2  32        547.89        523.56        12.86 o                         
  -3   3  32        291.55        315.38        30.00 o                         
  -2   3  32         32.60         37.17         3.17 o                         
  -1   3  32         19.66         27.08         3.28 o                         
   0   3  32         46.65         42.82         2.59 o                         
   1   3  32         42.94         42.09         3.29 o                         
   2   3  32          5.27          3.40         2.45 o                         
   3   3  32        115.64        123.83        12.05 o                         
  -2   4  32         18.88         10.90         3.12 o                         
  -1   4  32          7.05         -1.25         5.96 o                         
   0   4  32        217.90        205.34         5.70 o                         
   1   4  32        378.23        340.68        28.87 o                         
   2   4  32        358.70        374.28        28.13 o                         
  -2   5  32          5.09          5.48         7.60 o                         
  -1   5  32        341.95        340.82        11.36 o                         
   0   5  32         15.28         15.77         3.35 o                         
   1   5  32          6.39          8.60         6.78 o                         
   2   5  32          0.53         -5.83         7.59 o                         
  -1   6  32         40.11         52.33         8.12 o                         
   0   6  32        166.08        158.85         6.87 o                         
   1   6  32         65.62         61.26         9.52 o                         
  -3   1  33       1013.14        984.54       204.56 o                         
  -2   1  33        100.05         92.94         6.07 o                         
  -1   1  33        230.15        255.13         7.20 o                         
   0   1  33        366.19        363.19         7.06 o                         
   1   1  33          4.72          6.16         2.91 o                         
   2   1  33         30.75         25.57         2.57 o                         
   3   1  33        350.23        346.56        10.50 o                         
  -3   2  33        106.07        116.48        19.89 o                         
  -2   2  33         25.77         25.82         2.70 o                         
  -1   2  33        172.94        172.79         8.20 o                         
   0   2  33          0.65         -2.89         2.89 o                         
   1   2  33        189.80        208.92         7.48 o                         
   2   2  33        217.02        195.11         7.37 o                         
   3   2  33        227.69        206.24        10.51 o                         
  -3   3  33         91.90         96.31        19.94 o                         
  -2   3  33         26.08         27.27         3.21 o                         
  -1   3  33        371.39        354.55        21.26 o                         
   0   3  33         17.00         14.26         2.57 o                         
   1   3  33         18.79         12.10         6.59 o                         
   2   3  33         89.18         85.58         5.56 o                         
   3   3  33         12.10          6.88         8.00 o                         
  -2   4  33          6.11          2.47        13.84 o                         
  -1   4  33        226.25        241.63         9.18 o                         
   0   4  33         60.29         66.06         8.84 o                         
   1   4  33        818.71        793.61        14.91 o                         
   2   4  33         78.66         79.08         4.87 o                         
  -2   5  33        186.91        169.30        10.51 o                         
  -1   5  33          3.04          1.62         7.13 o                         
   0   5  33        181.06        171.27         6.23 o                         
   1   5  33        159.66        163.10        14.97 o                         
   2   5  33         12.51         19.19         5.88 o                         
   0   6  33        145.62        129.79        14.17 o                         
  -3   0  34          8.45          8.30         6.70 o                         
  -2   0  34       2536.87       2647.15        34.93 o                         
  -1   0  34         55.27         62.86         6.10 o                         
   0   0  34        544.25        508.76        10.14 o                         
   1   0  34       2148.47       2202.60        28.04 o                         
   2   0  34        223.17        182.89        10.11 o                         
   3   0  34        473.57        500.98        17.67 o                         
  -3   1  34         87.42         88.63         6.34 o                         
  -2   1  34        349.34        377.63        23.32 o                         
  -1   1  34          0.08         -0.37         6.32 o                         
   0   1  34       2392.97       2291.18        18.23 o                         
   1   1  34         96.34         91.24         4.73 o                         
   2   1  34        311.02        298.64         8.37 o                         
   3   1  34         59.87         66.67         7.26 o                         
  -3   2  34         14.92         13.52         8.68 o                         
  -2   2  34         25.45         32.44         3.92 o                         
  -1   2  34       1066.77       1047.47        15.02 o                         
   0   2  34        361.54        333.15         8.79 o                         
   1   2  34        972.13        978.23        14.02 o                         
   2   2  34        273.76        266.33         8.56 o                         
   3   2  34        155.73        153.51        10.00 o                         
  -3   3  34        222.92        221.47        27.40 o                         
  -2   3  34        184.72        172.69        15.50 o                         
  -1   3  34        342.13        338.39         9.99 o                         
   0   3  34         55.01         53.20         2.78 o                         
   1   3  34         98.28         90.00         4.80 o                         
   2   3  34          0.00         -2.41         3.51 o                         
   3   3  34         36.88         38.76         6.55 o                         
  -2   4  34        189.27        200.44        32.32 o                         
  -1   4  34         25.57         27.76         8.17 o                         
   0   4  34        127.94        131.64         5.39 o                         
   1   4  34         11.22         15.81         5.07 o                         
   2   4  34         98.77         89.38        14.27 o                         
  -1   5  34        273.36        293.53        11.62 o                         
   0   5  34         80.01         69.23         3.91 o                         
   1   5  34          0.17         -8.36         8.36 o                         
   2   5  34          4.68          2.82        10.49 o                         
  -3   1  35        141.83        145.31        27.27 o                         
  -2   1  35        550.00        572.04        41.41 o                         
  -1   1  35        230.65        253.69         7.60 o                         
   0   1  35         20.03         29.34         5.89 o                         
   1   1  35         61.31         74.81         4.88 o                         
   2   1  35         48.84         52.89         3.45 o                         
   3   1  35         92.23         89.61        10.00 o                         
  -3   2  35         33.13         26.67        10.70 o                         
  -2   2  35         39.42         48.29         4.57 o                         
  -1   2  35        217.63        225.99         8.56 o                         
   0   2  35        142.39        116.06         4.43 o                         
   1   2  35         23.51         22.63        12.83 o                         
   2   2  35        120.07        122.69         8.11 o                         
   3   2  35         55.97         66.64         7.96 o                         
  -3   3  35        114.17        118.61        17.14 o                         
  -2   3  35        162.49        140.34        17.94 o                         
  -1   3  35         54.48         63.21         5.06 o                         
   0   3  35         51.14         39.19         2.96 o                         
   1   3  35          3.74          5.59         3.10 o                         
   2   3  35         15.00         10.45         2.88 o                         
   3   3  35         14.66         14.13         5.57 o                         
  -2   4  35        151.51        140.69        12.78 o                         
  -1   4  35         62.01         59.30         5.01 o                         
   0   4  35         17.00         -5.63         5.63 o                         
   1   4  35        428.56        428.28        12.25 o                         
   2   4  35          8.23         12.53         6.11 o                         
  -1   5  35         20.67         11.36         7.94 o                         
   0   5  35         37.48         35.07         3.58 o                         
   1   5  35        126.90        131.71        16.23 o                         
  -3   0  36         47.99         39.50         8.09 o                         
  -2   0  36          4.10          0.37         4.95 o                         
  -1   0  36        609.11        585.29        15.86 o                         
   0   0  36       1103.83       1068.95        15.79 o                         
   1   0  36        931.93        959.78        19.64 o                         
   2   0  36          2.73         -2.48         4.86 o                         
   3   0  36        985.05        904.22        24.46 o                         
  -3   1  36         23.46         13.41        10.27 o                         
  -2   1  36        275.69        285.79         9.40 o                         
  -1   1  36        127.96        121.79         7.25 o                         
   0   1  36          0.04          5.05         2.76 o                         
   1   1  36        216.26        181.37         7.69 o                         
   2   1  36        425.41        427.64        10.37 o                         
   3   1  36         16.77         11.92         7.71 o                         
  -3   2  36         11.04         -8.27         8.27 o                         
  -2   2  36        631.25        627.19        96.10 o                         
  -1   2  36        373.84        375.97         9.89 o                         
   0   2  36          2.91          0.95         2.75 o                         
   1   2  36        356.04        370.96        10.35 o                         
   2   2  36         35.87         41.38         3.01 o                         
   3   2  36        536.09        477.80        17.63 o                         
  -2   3  36        213.75        227.42        46.39 o                         
  -1   3  36        134.91        152.97         7.33 o                         
   0   3  36        644.79        629.70        12.21 o                         
   1   3  36         44.42         36.00         3.68 o                         
   2   3  36        122.58        132.74         6.69 o                         
   3   3  36        183.57        175.40        10.60 o                         
  -2   4  36         65.13         75.93         6.32 o                         
  -1   4  36        176.15        179.49        21.86 o                         
   0   4  36        743.19        715.61        24.47 o                         
   1   4  36        177.57        146.43         9.26 o                         
   2   4  36        196.44        187.52         9.85 o                         
  -1   5  36        121.20        135.43        11.85 o                         
   0   5  36         94.13         92.71         7.65 o                         
   1   5  36         57.68         57.87         5.39 o                         
  -3   1  37         20.84          4.47         8.37 o                         
  -2   1  37         30.58         30.26         3.14 o                         
  -1   1  37        480.19        476.87        16.05 o                         
   0   1  37        663.83        652.47         8.49 o                         
   1   1  37        143.41        125.20         7.02 o                         
   2   1  37        153.30        164.01         7.12 o                         
   3   1  37        116.60        107.53         6.32 o                         
  -3   2  37        360.17        365.01        26.66 o                         
  -2   2  37        149.78        141.99        28.70 o                         
  -1   2  37         88.42         83.86         5.44 o                         
   0   2  37         45.20         42.59         3.04 o                         
   1   2  37        541.90        503.66        11.66 o                         
   2   2  37         43.36         53.19         9.46 o                         
   3   2  37          7.73          7.31         7.73 o                         
  -2   3  37          1.93          6.14         4.40 o                         
  -1   3  37          3.38         -6.54         6.54 o                         
   0   3  37         21.84         26.85         3.20 o                         
   1   3  37         43.44         38.57         7.35 o                         
   2   3  37        212.35        221.37        12.53 o                         
  -2   4  37        198.81        207.67        35.79 o                         
  -1   4  37          0.57         -6.68         6.68 o                         
   0   4  37        104.37        101.11         4.10 o                         
   1   4  37        301.20        318.30        11.27 o                         
   2   4  37         38.56         36.56         5.81 o                         
  -1   5  37         10.41         22.46         5.12 o                         
   0   5  37        158.49        139.88         6.62 o                         
   1   5  37         29.59         25.72        15.92 o                         
  -3   0  38          0.33         -7.79        10.59 o                         
  -2   0  38        623.83        681.20        18.76 o                         
  -1   0  38        713.13        704.84        18.47 o                         
   0   0  38        412.03        394.11         9.73 o                         
   1   0  38          2.46          3.52         7.32 o                         
   2   0  38         43.01         51.05         4.14 o                         
   3   0  38        247.87        211.56        15.26 o                         
  -3   1  38        155.94        169.36        11.00 o                         
  -2   1  38          0.89          1.76         3.74 o                         
  -1   1  38         25.28         32.61         3.73 o                         
   0   1  38          8.78         25.02         3.41 o                         
   1   1  38         13.85         12.58         5.78 o                         
   2   1  38         12.23         15.39         2.94 o                         
   3   1  38          7.47          9.27         6.03 o                         
  -3   2  38         82.61         93.74         9.24 o                         
  -2   2  38        308.55        315.19        40.29 o                         
  -1   2  38          4.66         -1.42         5.62 o                         
   0   2  38        480.26        514.07        12.67 o                         
   1   2  38        631.71        589.15        12.60 o                         
   2   2  38         85.18         82.19         5.56 o                         
   3   2  38         44.44         45.77        18.19 o                         
  -2   3  38         10.83         19.88         7.03 o                         
  -1   3  38        621.29        606.34        31.14 o                         
   0   3  38         98.29        117.67         5.24 o                         
   1   3  38         45.47         39.16         4.42 o                         
   2   3  38        609.28        568.80        14.51 o                         
  -2   4  38         32.97         33.79        11.75 o                         
  -1   4  38        143.98        138.79        11.60 o                         
   0   4  38        158.31        146.37         6.11 o                         
   1   4  38        247.89        265.46        23.34 o                         
   2   4  38        432.35        409.51        13.29 o                         
  -1   5  38          2.56          0.15        14.03 o                         
   0   5  38        212.00        201.43         7.37 o                         
   1   5  38          0.04         -7.72         7.72 o                         
  -3   1  39          3.03         13.70         7.01 o                         
  -2   1  39        129.64        128.53         7.00 o                         
  -1   1  39          1.54         -5.30         5.30 o                         
   0   1  39        514.04        512.49         7.91 o                         
   1   1  39          1.94          3.45         4.88 o                         
   2   1  39       1398.38       1421.94        54.97 o                         
   3   1  39        105.17         83.86         6.20 o                         
  -2   2  39        171.40        164.88        46.23 o                         
  -1   2  39        110.68        111.49         7.26 o                         
   0   2  39        326.76        282.69         8.23 o                         
   1   2  39         12.09          9.42         7.20 o                         
   2   2  39          2.41          6.67         2.62 o                         
  -2   3  39         17.24         22.29         7.96 o                         
  -1   3  39          0.64         -1.75         6.43 o                         
   0   3  39         19.30         11.27         4.13 o                         
   1   3  39         20.33         11.33         8.58 o                         
   2   3  39        439.78        419.44        13.48 o                         
  -1   4  39         59.88         53.73         5.76 o                         
   0   4  39        254.88        268.47        11.96 o                         
   1   4  39          0.40         -4.35         7.11 o                         
   2   4  39        156.24        142.40        13.67 o                         
   0   5  39         36.82         21.64         4.57 o                         
  -3   0  40         28.30         32.82         8.16 o                         
  -2   0  40        576.44        613.51        19.02 o                         
  -1   0  40         27.83         29.31         5.46 o                         
   0   0  40       1453.68       1433.95        68.55 o                         
   1   0  40        596.75        579.87        17.36 o                         
   2   0  40         41.25         39.41         4.33 o                         
   3   0  40          8.37        -11.01        11.55 o                         
  -2   1  40         56.84         59.12        15.53 o                         
  -1   1  40         33.95         31.09         4.27 o                         
   0   1  40         28.46         33.74         3.72 o                         
   1   1  40         36.97         38.60         4.17 o                         
   2   1  40        103.12        108.50         7.47 o                         
   3   1  40          0.48          4.05         7.39 o                         
  -2   2  40        676.71        740.96        15.80 o                         
  -1   2  40         18.71         22.43         4.96 o                         
   0   2  40        579.41        555.73         8.54 o                         
   1   2  40         19.78         31.94         4.10 o                         
   2   2  40         18.14         20.41         3.01 o                         
  -2   3  40         74.51         66.21         8.56 o                         
  -1   3  40         14.57         14.90         4.70 o                         
   0   3  40        590.50        563.07        11.95 o                         
   1   3  40        100.76         97.26         5.87 o                         
   2   3  40         19.82         12.70         5.64 o                         
  -1   4  40        204.64        211.75        15.02 o                         
   0   4  40        168.55        166.01        12.79 o                         
   1   4  40         60.00         47.56         6.62 o                         
  -2   1  41          0.26         -4.86         4.86 o                         
  -1   1  41         28.80         30.46         4.30 o                         
   0   1  41        136.84        141.68         5.14 o                         
   1   1  41        151.91        141.01         7.84 o                         
   2   1  41       1067.70       1100.27        17.19 o                         
  -2   2  41        163.60        187.78        11.22 o                         
  -1   2  41          6.19          7.30         4.81 o                         
   0   2  41         55.05         58.15         3.47 o                         
   1   2  41        163.10        165.36        20.25 o                         
   2   2  41          0.59          2.82         7.15 o                         
  -2   3  41         23.21         11.02         7.93 o                         
  -1   3  41         93.01        102.80        10.43 o                         
   0   3  41        345.51        330.87        12.12 o                         
   1   3  41        365.47        359.68        15.04 o                         
   2   3  41        349.34        337.09        12.27 o                         
  -1   4  41          1.28         -7.46         7.46 o                         
   0   4  41        498.87        504.28        12.65 o                         
   1   4  41        242.86        235.24        17.65 o                         
  -2   0  42        314.99        333.45        16.66 o                         
  -1   0  42          0.26         -0.99         7.83 o                         
   0   0  42        913.42        948.58        30.27 o                         
   1   0  42        420.15        422.06        16.30 o                         
   2   0  42         63.98         65.54         5.09 o                         
  -2   1  42         60.28         55.31         7.63 o                         
  -1   1  42        126.61        139.95         8.18 o                         
   0   1  42         98.65        112.06         4.60 o                         
   1   1  42          4.80         -0.50         5.79 o                         
   2   1  42         81.59         85.99         6.17 o                         
  -2   2  42        103.42        120.51        19.01 o                         
  -1   2  42          8.91          6.56         6.08 o                         
   0   2  42        661.64        650.58         9.71 o                         
   1   2  42          5.87          8.73         6.72 o                         
   2   2  42         11.66          6.73         6.25 o                         
  -2   3  42        115.11        141.10         9.62 o                         
  -1   3  42        175.36        175.86        13.73 o                         
   0   3  42        101.23         99.61         4.04 o                         
   1   3  42          8.43         -4.02         7.71 o                         
   2   3  42        281.81        265.67        11.57 o                         
  -1   4  42        350.07        330.60        18.75 o                         
   0   4  42         28.25         17.45         4.82 o                         
   1   4  42        120.39        131.96        10.16 o                         
  -2   1  43         29.55         24.92         5.50 o                         
  -1   1  43        511.46        507.99        22.33 o                         
   0   1  43        399.31        394.51        10.28 o                         
   1   1  43        217.84        213.31        10.29 o                         
   2   1  43        603.79        576.54        16.25 o                         
  -2   2  43        180.79        212.87        10.67 o                         
  -1   2  43         18.12         20.34         4.45 o                         
   0   2  43        396.87        399.94         8.23 o                         
   1   2  43         69.47         68.25         5.47 o                         
   2   2  43          6.45         11.46         7.33 o                         
  -1   3  43        412.21        413.75        13.73 o                         
   0   3  43        105.28         88.78         5.37 o                         
   1   3  43        337.14        316.70        12.01 o                         
   0   4  43         23.14         30.94         3.40 o                         
   1   4  43        325.13        332.82        12.62 o                         
  -2   0  44        161.89        163.52        14.13 o                         
  -1   0  44         16.56          4.73         8.38 o                         
   0   0  44        134.21        147.25         8.02 o                         
   1   0  44        270.76        284.07        14.55 o                         
   2   0  44         12.26         10.37        10.84 o                         
  -2   1  44          0.97         -4.51         7.17 o                         
  -1   1  44          0.03         17.24         7.47 o                         
   0   1  44        114.38        131.34         5.91 o                         
   1   1  44          6.53         16.48         5.89 o                         
   2   1  44          4.86          4.55         7.55 o                         
  -2   2  44         87.64         96.64         6.55 o                         
  -1   2  44         14.67          8.65         6.62 o                         
   0   2  44         59.69         60.36         4.93 o                         
   1   2  44        256.30        250.21        11.05 o                         
   2   2  44         29.17         32.71         5.47 o                         
  -1   3  44        685.67        736.83        34.23 o                         
   0   3  44         11.22         -3.05         6.50 o                         
   1   3  44         13.20         20.49        11.10 o                         
   0   4  44          3.38          4.44         4.16 o                         
  -2   1  45          0.04         -3.52         7.43 o                         
  -1   1  45       1221.53       1275.92        50.05 o                         
   0   1  45         99.50         97.53         4.05 o                         
   1   1  45        943.43        954.35        16.95 o                         
   2   1  45        347.03        322.87        12.21 o                         
  -1   2  45        107.70        121.24        13.70 o                         
   0   2  45         11.28          7.95         3.94 o                         
   1   2  45        230.83        230.37        10.59 o                         
   2   2  45        283.63        293.39        11.79 o                         
  -1   3  45         20.07         11.28         8.63 o                         
   0   3  45         43.48         31.89         3.81 o                         
   1   3  45        296.86        289.72        12.09 o                         
  -2   0  46         32.15         36.89         8.12 o                         
  -1   0  46         76.03         81.11         8.43 o                         
   0   0  46        113.62        110.78         8.35 o                         
   1   0  46        496.87        464.37        18.53 o                         
   2   0  46         40.57         23.02         7.65 o                         
  -2   1  46          0.14         -2.96        13.46 o                         
  -1   1  46        177.63        213.27        13.82 o                         
   0   1  46          5.15          7.37         3.32 o                         
   1   1  46         21.55         52.03         5.47 o                         
   2   1  46         16.40         20.30         5.36 o                         
  -1   2  46          3.27          9.57         6.39 o                         
   0   2  46          9.32         10.25         4.34 o                         
   1   2  46        234.99        223.79        30.85 o                         
  -1   3  46        244.77        247.42        11.43 o                         
   0   3  46        376.16        378.84         9.12 o                         
   1   3  46         23.61         21.40         6.14 o                         
  -1   1  47        505.69        523.06        14.21 o                         
   0   1  47         59.57         61.57         4.17 o                         
   1   1  47        926.47        921.69        18.04 o                         
  -1   2  47          0.06          5.40         6.54 o                         
   0   2  47         13.14         11.08         3.94 o                         
   1   2  47         59.11         62.14         6.11 o                         
   0   3  47        404.24        425.84         9.13 o                         
  -1   0  48          0.84          5.13         9.27 o                         
   0   0  48        560.94        598.95        15.75 o                         
   1   0  48        771.92        774.49        23.51 o                         
  -1   1  48         44.53         61.43         5.82 o                         
   0   1  48         38.70         38.25         4.67 o                         
   1   1  48        244.28        271.73        10.91 o                         
  -1   2  48        149.19        170.95         9.87 o                         
   0   2  48        165.67        159.96         6.54 o                         
   1   2  48        374.53        376.60        14.25 o                         
  -1   1  49        830.77        842.00        47.32 o                         
   0   1  49          9.12         10.35         4.14 o                         
   1   1  49         87.70         96.43         6.11 o                         
   0   2  49         38.81         52.58         3.91 o                         
  -1   0  50         23.09         13.98        11.55 o                         
   0   0  50       1584.80       1629.70        22.94 o                         
   1   0  50         67.76         71.29         7.67 o                         
   0   1  50          0.88         -5.03         5.03 o                         
                                                                                
